# Supplementary material for: Arabidopsis bHLH100 and bHLH101 Control Iron Homeostasis via a FIT-Independent Pathway
Source: PLoS One. 2012 Sep 11;7(9):e44843. doi: 10.1371/journal.pone.0044843 (PMC3439455; doi:10.1371/journal.pone.0044843)
Supplement: Table S1 — Expression values for plants grown on +Fe or –Fe. The first worksheet contains values for wild-type plants, while the second contains values for bhlh100/bhlh101. The AffyID, unique identifier (ACCNUM), gene symbol, and description of each gene are given. Average logged (base 2) values of hybridization to each ATH1 probe are given. Three biological replicates were extracted from root and shoot tissues of 10-day-old plants grown on 1/2 MS with or without 100 µM Fe. (XLSX) [file pone.0044843.s006.xlsx]

## Sheet: WT
AffyID	ACCNUM	Symbol	Description	Shoots -Fe	Shoots +Fe	Roots -Fe	Roots +Fe
244901_at	ATMG00640	ORF25	encodes a plant b subunit of mitochondrial ATP synthase based on structural similarity and the presence in the F(0) complex.	4.92664	4.86599	4.7235	4.60842
244902_at	ATMG00650	NAD4L	Encodes NADH dehydrogenase subunit 4L.	5.33661	4.9718	4.96345	5.01132
244903_at	ATMG00660	ORF149, ORF149	Identical to Hypothetical mitochondrial protein AtMg00660 (ORF149) [Arabidopsis Thaliana] (GB:P93318); similar to unknown [Brassica napus] (GB:AAB41356.1), hypothetical protein	8.03681	7.3939	7.23135	7.22467
244904_at	ATMG00670	ORF275, ORF275	Identical to Hypothetical mitochondrial protein AtMg00670 (ORF275) [Arabidopsis Thaliana] (GB:P93319); similar to hypothetical protein BrnapMp048 [Brassica napus] (GB:YP_717145.1), hypothetical protein	5.97699	6.15848	5.71389	5.63727
244905_at	ATMG00680	ORF122C, ORF122C	Identical to Hypothetical mitochondrial protein AtMg00680 (ORF122c) [Arabidopsis Thaliana] (GB:P92510), hypothetical protein	4.29112	4.36454	4.06808	4.1882
244906_at	ATMG00690	ORF240A, ORF240A	Identical to Hypothetical mitochondrial ribosomal S3-like protein AtMg00690 (ORF240a) [Arabidopsis Thaliana] (GB:P92511); similar to Hypothetical mitochondrial ribosomal S3-like protein AtMg00690 (ORF240a) (GB:P92511); contains InterPro domain Ribosomal protein S3, N-terminal; (InterPro:IPR008282); contains InterPro domain KH, prokaryotic type; (InterPro:IPR009019), hypothetical protein	5.81869	5.59755	5.86491	5.73114
244907_at	ATMG00710	ORF120, ORF120	Identical to Hypothetical mitochondrial protein AtMg00710 (ORF120) [Arabidopsis Thaliana] (GB:P92512); similar to Os11g0157000 [Oryza sativa (japonica cultivar-group)] (GB:NP_001065797.1); similar to putative polyprotein [Oryza sativa (japonica cultivar-group)] (GB:AAT44282.1); similar to Os08g0518300 [Oryza sativa (japonica cultivar-group)] (GB:NP_001062251.1); contains InterPro domain Polynucle…	3.32583	3.33792	3.28166	3.20535
244908_at	ATMG00720	ORF107D, ORF107D	Identical to Hypothetical mitochondrial protein AtMg00720 (ORF107d) [Arabidopsis Thaliana] (GB:P92513), hypothetical protein	4.28554	4.07107	3.77465	3.62432
244909_at	ATMG00740	ORF100A, ORF100A	Identical to Hypothetical mitochondrial protein AtMg00740 (ORF100a) [Arabidopsis Thaliana] (GB:P92515), hypothetical protein	3.82953	3.65607	3.57319	3.546
244910_s_at	NA	NA	NA	3.82106	3.82833	3.72324	3.74636
244911_at	ATMG00820	ORF170, ORF170	Identical to Hypothetical mitochondrial protein AtMg00820 (ORF170) [Arabidopsis Thaliana] (GB:P92520;GB:Q8S884;GB:Q8S8B8); similar to protein kinase family protein [Arabidopsis thaliana] (TAIR:AT4G23160.1); similar to putative gag/pol polyprotein [Oryza sativa] (GB:AAG13591.2); similar to retrotransposon protein, putative, unclassified [Oryza sativa (japonica cultivar-group)] (GB:ABB47941.2); sim…	3.05888	3.1492	2.94732	2.9826
244912_at	NA	NA	NA	9.86458	9.3825	9.99072	9.99376
244913_at	ATMG00840	ORF121B, ORF121B	Identical to Hypothetical mitochondrial protein AtMg00840 (ORF121b) [Arabidopsis Thaliana] (GB:P92521), hypothetical protein	4.06574	4.15942	3.79772	3.98906
244914_at	NA	NA	NA	3.3814	3.34942	3.29371	3.27021
244915_s_at	NA	NA	NA	4.32017	4.38842	4.22519	4.37183
244916_at	NA	NA	NA	4.0374	4.27398	3.62436	3.64312
244917_at	ATMG00870	ORF184, ORF184	Identical to Hypothetical mitochondrial protein AtMg00870 (ORF184) [Arabidopsis Thaliana] (GB:P92525), hypothetical protein	3.97121	4.10412	3.92138	3.991
244918_at	ATMG00890	ORF106D, ORF106D	Identical to Hypothetical mitochondrial protein AtMg00890 (ORF106d) [Arabidopsis Thaliana] (GB:P92526), hypothetical protein	3.44057	3.55676	3.13844	3.23951
244919_at	NA	NA	NA	5.10235	4.86882	4.81011	4.84294
244920_s_at	NA	NA	NA	7.93696	7.45839	8.34515	8.34955
244921_s_at	ATMG01000	ORF114, ORF114	Identical to Hypothetical mitochondrial protein AtMg01000 (ORF114) [Arabidopsis Thaliana] (GB:P92534), hypothetical protein	7.19886	6.56354	7.73559	7.48608
244922_s_at	NA	NA	NA	4.1548	4.12816	4.40239	3.8765
244923_s_at	ATMG01020	ORF153B, ORF153B	Identical to Hypothetical mitochondrial protein AtMg01020 (ORF153b) [Arabidopsis Thaliana] (GB:P92536;GB:Q8S878;GB:Q8S8C3); similar to unknown protein [Arabidopsis thaliana] (TAIR:AT2G07674.1); similar to hypothetical protein 206 - radish mitochondrion (GB:S70004), hypothetical protein	5.15476	5.39438	4.83372	4.90422
244924_at	ATMG01040	ORF107F, ORF107F	Identical to Hypothetical mitochondrial protein AtMg01040 (ORF107f) [Arabidopsis Thaliana] (GB:P92538), hypothetical protein	4.81891	4.48058	4.21872	4.44357
244925_at	ATMG00510	NAD7	NADH dehydrogenase subunit 7	4.66323	4.397	4.22955	4.50738
244926_s_at	NA	NA	NA	4.16254	4.24665	4.03419	3.93387
244927_at	NA	NA	NA	4.99275	4.95622	4.93757	4.93938
244928_s_at	NA	NA	NA	6.43972	6.17482	5.91658	5.98423
244929_at	ATMG00580	NAD4	NADH dehydrogenase subunit 4	9.48803	8.93224	8.91476	9.71683
244930_at	ATMG00600	ORF106C, ORF106C	Identical to Hypothetical mitochondrial protein AtMg00600 (ORF106c) [Arabidopsis Thaliana] (GB:P93315), hypothetical protein	3.27278	3.37867	3.24337	3.19364
244931_at	ATMG00630	ORF110B, ORF110B	Identical to Hypothetical mitochondrial protein AtMg00630 (ORF110b) [Arabidopsis Thaliana] (GB:P93317), hypothetical protein	3.71741	3.80886	3.43048	3.66336
244932_at	ATCG01060	PSAC	Encodes the PsaC subunit of photosystem I.	8.45987	7.61851	4.06669	3.97581
244933_at	ATCG01070	NDHE	NADH dehydrogenase ND4L	9.24058	8.69517	3.8872	3.98756
244934_at	ATCG01080	NDHG	NADH dehydrogenase ND6	7.70422	7.40594	4.62104	4.84786
244935_at	ATCG01090	NDHI	Encodes subunit of the chloroplast NAD(P)H dehydrogenase complex	13.0964	13.0799	10.5838	10.7251
244936_at	ATCG01100	NDHA	NADH dehydrogenase ND1	12.2563	12.2286	8.31483	8.28015
244937_at	ATCG01110	NDHH	Encodes the 49KDa plastid NAD(P)H dehydrogenase subunit H protein. Its transcription is regulated by an ndhF-specific plastid sigma factor, SIG4.	6.64681	6.46698	4.09756	4.18507
244938_at	ATCG01120	RPS15	encodes a chloroplast ribosomal protein S15, a constituent of the small subunit of the ribosomal complex	8.88896	8.14979	5.63693	6.09786
244939_at	ATCG00065	RPS12, RPS12A	chloroplast gene encoding ribosomal protein s12. The gene is located in three distinct loci on the chloroplast genome and is transpliced to make one transcript., chloroplast gene encoding ribosomal protein s12. The gene is located in three distinct loci on the chloroplast genome and is transpliced to make one transcript.	8.95163	8.44399	5.98535	5.4779
244940_at	NA	NA	NA	11.8387	11.3968	9.03784	8.3299
244941_at	ATMG00010	ORF153A, ORF153A	Identical to Hypothetical mitochondrial protein AtMg00010 (ORF153a) [Arabidopsis Thaliana] (GB:P93275), hypothetical protein	4.43748	4.36322	4.28696	4.30638
244942_at	ATMG00050	ORF131, ORF131	Identical to Hypothetical mitochondrial protein AtMg00050 (ORF131) [Arabidopsis Thaliana] (GB:P93277); similar to hypothetical protein BrnapMp008 [Brassica napus] (GB:YP_717107.1), hypothetical protein	3.9404	3.91567	3.6599	3.74529
244943_at	ATMG00070	NAD9	NADH dehydrogenase subunit 9	5.58072	5.0681	4.99834	4.89193
244944_s_at	NA	NA	NA	8.49819	7.70828	7.94703	8.50141
244945_at	ATMG00110	CCB206	Encodes a mitochondria-encoded cytochrome c biogenesis protein.	4.93049	4.9677	4.37436	4.39721
244946_at	NA	NA	NA	3.82235	3.67346	3.78012	3.75134
244947_at	ATMG00130	ORF121A, ORF121A	Identical to Hypothetical mitochondrial protein AtMg00130 (ORF121a) [Arabidopsis Thaliana] (GB:P93282), hypothetical protein	3.46269	3.66078	3.51111	3.47119
244948_at	ATMG00140	ORF167, ORF167	Identical to Hypothetical mitochondrial protein AtMg00140 (ORF167) [Arabidopsis Thaliana] (GB:P93283); contains InterPro domain Prefoldin; (InterPro:IPR009053), hypothetical protein	3.62439	3.57449	3.51589	3.52594
244949_at	ATMG00150	ORF116, ORF116	Identical to Hypothetical mitochondrial protein AtMg00150 (ORF116) [Arabidopsis Thaliana] (GB:P93284), hypothetical protein	3.96711	3.87007	3.74419	3.88633
244950_at	ATMG00160	COX2	cytochrome c oxidase subunit 2	5.72835	5.22958	5.55811	5.56641
244951_s_at	NA	NA	NA	6.56755	6.03613	6.65282	6.61606
244952_at	ATMG00260	ORF101A, ORF101A	Identical to Hypothetical mitochondrial protein AtMg00260 (ORF101a) [Arabidopsis Thaliana] (GB:P93291), hypothetical protein	4.19602	4.27538	4.10051	4.14651
244953_s_at	NA	NA	NA	4.77207	4.16652	4.19877	4.14092
244954_s_at	NA	NA	NA	4.07499	3.84295	4.13681	4.1414
244955_at	ATMG00320	ORF127, ORF127	Identical to Hypothetical mitochondrial protein AtMg00320 (ORF127) [Arabidopsis Thaliana] (GB:P93294), hypothetical protein	3.48301	3.48406	3.42485	3.43552
244956_s_at	NA	NA	NA	4.34047	4.29482	4.12127	4.24003
244957_at	ATMG00400	ORF157, ORF157	Identical to Hypothetical mitochondrial protein AtMg00400 (ORF157) [Arabidopsis Thaliana] (GB:P93297), hypothetical protein	4.1197	4.07663	4.10257	4.11009
244958_at	ATMG00450	ORF106B, ORF106B	Identical to Hypothetical mitochondrial protein AtMg00450 (ORF106b) [Arabidopsis Thaliana] (GB:P93301), hypothetical protein	3.99993	3.78139	3.47529	3.72263
244959_s_at	NA	NA	NA	6.16173	5.58877	5.73126	5.8619
244960_at	ATCG01020	RPL32	encodes a chloroplast ribosomal protein L32, a constituent of the large subunit of the ribosomal complex	11.7974	11.6675	9.72584	9.50536
244961_at	ATCG01040	YCF5, YCF5	Identical to Cytochrome c biogenesis protein ccsA (ccsA) [Arabidopsis Thaliana] (GB:P56770); similar to cytochrome c heme attachment protein [Gossypium hirsutum] (GB:YP_538991.1); contains InterPro domain Cytochrome c assembly protein; (InterPro:IPR002541), hypothetical protein	12.4934	12.4265	8.93746	9.19442
244962_at	ATCG01050	NDHD	Represents a plastid-encoded subunit of a NAD(P)H dehydrogenase complex. Its mRNA is edited at four positions. Translation data is not available for this gene.	10.0837	9.99177	5.5025	6.12541
244963_at	ATCG00570	PSBF	PSII cytochrome b559	12.5281	12.6593	9.6959	9.53009
244964_at	ATCG00580	PSBE	PSII cytochrome b559. There have been many speculations about the function of Cyt b559, but the most favored at present is that it plays a protective role by acting as an electron acceptor or electron donor under conditions when electron flow through PSII is not optimized.	11.9251	12.1067	8.82631	8.46766
244965_at	ATCG00590	ORF31, ORF31	hypothetical protein, similar to cytochrome b6/f complex subunit VI [Gossypium hirsutum] (GB:YP_538953.1); contains InterPro domain Cytochrome B6-F complex subunit VI; (InterPro:IPR007802)	10.0053	9.82918	4.02	4.3415
244966_at	ATCG00600	PETG	Cytochrome b6-f complex, subunit V. Disruption of homologous gene in Chlamydomonas results in disruption of cytochrome b6-f complex.	7.46104	7.00327	3.1879	3.15032
244967_at	ATCG00630	PSAJ	Encodes subunit J of photosystem I.	11.5269	11.6076	6.67086	6.75719
244968_at	ATCG00640	RPL33	encodes a chloroplast ribosomal protein L33, a constituent of the large subunit of the ribosomal complex	11.3807	11.2143	7.87519	7.89667
244969_at	ATCG00650	RPS18	chloroplast-encoded ribosomal protein S18	10.8994	10.7392	7.4289	7.60581
244970_at	ATCG00660	RPL20	encodes a chloroplast ribosomal protein L20, a constituent of the large subunit of the ribosomal complex	9.72202	9.0231	5.52761	5.94911
244971_at	ATCG00670	CLPP1, PCLPP	Encodes the only ClpP (caseinolytic protease) encoded within the plastid genome. Contains a highly conserved catalytic triad of Ser-type proteases (Ser-His-Asp). Part of the 350 kDa chloroplast Clp complex. The name reflects nomenclature described in Adam et. al (2001)., Encodes the only ClpP (caseinolytic protease) encoded within the plastid genome. Contains a highly conserved catalytic triad of…	12.6633	12.6205	10.7649	10.9397
244972_at	ATCG00680	PSBB	encodes for CP47, subunit of the photosystem II reaction center.	8.75883	8.55852	4.383	4.6157
244973_at	ATCG00690	PSBT, PSBTC	Encodes photosystem II 5 kD protein subunit PSII-T. This is a plastid-encoded gene (PsbTc) which also has a nuclear-encoded paralog (PsbTn)., Encodes photosystem II 5 kD protein subunit PSII-T. This is a plastid-encoded gene (PsbTc) which also has a nuclear-encoded paralog (PsbTn).	8.21197	7.99896	3.60312	3.60456
244974_at	ATCG00700	PSBN	PSII low MW protein	9.14594	8.923	4.99224	4.97459
244975_at	ATCG00710	PSBH	Encodes a 8 kD phosphoprotein that is a component of the photosystem II oxygen evolving core. Its exact molecular function has not been determined but it may play a role in mediating electron transfer between the secondary quinone acceptors, QA and QB, associated with the acceptor side of PSII.	10.2612	10.248	6.30622	6.06609
244976_at	ATCG00720	PETB	Encodes the cytochrome b(6) subunit of the cytochrome b6f complex.	12.8817	12.8937	10.1647	10.1537
244977_at	ATCG00730	PETD	A chloroplast gene encoding subunit IV of the cytochrome b6/f complex	5.68808	5.65082	4.114	4.06746
244978_at	ATCG00740	RPOA	RNA polymerase alpha subunit	12.4695	12.1413	10.5003	10.5638
244979_at	ATCG00750	RPS11	30S chloroplast ribosomal protein S11	12.6674	12.5749	10.3942	10.1186
244980_at	ATCG00760	RPL36	encodes a chloroplast ribosomal protein L36, a constituent of the large subunit of the ribosomal complex	11.9994	11.7614	9.42037	9.05792
244981_at	ATCG00770	RPS8	chloroplast 30S ribosomal protein S8	10.3253	9.88956	7.38259	7.07737
244982_at	ATCG00780	RPL14	encodes a chloroplast ribosomal protein L14, a constituent of the large subunit of the ribosomal complex	12.7299	12.3909	10.8127	10.6409
244983_at	ATCG00790	RPL16	chloroplast gene encoding a ribosomal protein L16, which is a constituent of 50S large ribosomal subunit	12.3739	12.0354	10.0575	9.58472
244984_at	ATCG00800	NA	encodes a chloroplast ribosomal protein S3, a constituent of the small subunit of the ribosomal complex	12.6309	12.4942	11.1497	10.9855
244985_at	ATCG00810	RPL22	encodes a chloroplast ribosomal protein L22, a constituent of the large subunit of the ribosomal complex	12.1429	11.9371	10.0473	9.65882
244986_at	ATCG00820	RPS19	Encodes a 6.8-kDa protein of the small ribosomal subunit.	12.6828	12.4607	10.2374	9.87281
244987_s_at	NA	NA	NA	13.395	13.2495	11.878	11.5975
244988_s_at	NA	NA	NA	12.3042	12.2026	9.30809	8.77265
244989_s_at	NA	NA	NA	5.4937	5.27109	4.09731	4.2899
244990_s_at	NA	NA	NA	5.99292	5.9726	3.55047	3.87386
244991_s_at	NA	NA	NA	5.25167	4.99919	3.92966	4.47049
244992_s_at	NA	NA	NA	13.0387	12.9202	10.9553	10.561
244993_s_at	NA	NA	NA	12.0631	11.8684	10.1299	9.86553
244994_at	ATCG01010	NDHF	Chloroplast encoded NADH dehydrogenase unit.	4.65149	4.08095	3.31749	3.50253
244995_at	ATCG00150	ATPI	Encodes a subunit of ATPase complex CF0, which is a proton channel that supplies the proton motive force to drive ATP synthesis by CF1 portion of the complex.	7.64978	7.45296	3.75319	3.88885
244996_at	ATCG00160	RPS2	Chloroplast ribosomal protein S2	10.6181	10.1374	7.86042	7.69433
244997_at	ATCG00170	RPOC2	RNA polymerase beta' subunit-2	9.69798	9.31067	6.92326	6.97111
244998_at	ATCG00180	RPOC1	RNA polymerase beta' subunit-1	10.8976	10.3949	7.76642	7.90095
244999_at	ATCG00190	RPOB	Chloroplast DNA-dependent RNA polymerase B subunit. The transcription of this gene is regulated by a nuclear encoded RNA polymerase. This gene has been transferred to mitochondrial genome during crucifer evolution.	4.33389	3.98163	3.60883	3.79659
245000_at	ATCG00210	YCF6, YCF6	Identical to Cytochrome b6-f complex subunit 8 (Cytochrome b6-f complex subunit VIII) (Cytochrome b6-f complex subunit petN) (petN) [Arabidopsis Thaliana] (GB:P61039;GB:P12178;GB:P56789); similar to PetN [Acorus calamus] (GB:YP_319758.1); similar to petN [Nymphaea alba] (GB:YP_053148.1); contains InterPro domain PetN; (InterPro:IPR005497), hypothetical protein	7.41987	7.16131	5.36441	5.79379
245001_at	ATCG00220	PSBM	PSII low MW protein	13.8163	13.7692	11.506	11.7223
245002_at	ATCG00270	PSBD	PSII D2 protein	9.60562	9.20014	5.10162	5.26321
245003_at	ATCG00280	PSBC	chloroplast gene encoding a CP43 subunit of the photosystem II reaction center. promoter contains a blue-light responsive element.	11.6467	11.3154	7.06556	7.22446
245004_at	ATCG00300	YCF9	encodes PsbZ, which is a subunit of photosystem II. In Chlamydomonas, this protein has been shown to be essential in the interaction between PS II and the light harvesting complex II.	12.5565	12.3317	8.83025	9.01659
245005_at	ATCG00330	RPS14	30S chloroplast ribosomal protein S14	5.89121	5.66061	3.745	3.95142
245006_at	ATCG00340	PSAB	Encodes the D1 subunit of photosystem I and II reaction centers.	13.2683	13.0323	9.44593	9.40873
245007_at	ATCG00350	PSAA	Encodes psaA protein comprising the reaction center for photosystem I along with psaB protein; hydrophobic protein encoded by the chloroplast genome.	8.04498	7.37179	4.49745	4.70952
245008_at	ATCG00360	YCF3	Encodes a protein required for photosystem I assembly and stability. In Chlamydomonas reinhardtii, this protein seems to act as a PSI specific chaperone facilitating the assembly of the complex by interacting with PsaA and PsaD. A loss of function mutation in tobacco leads to a loss of photosystem I.	11.0837	10.666	6.77212	6.62317
245009_at	ATCG00380	RPS4	Chloroplast encoded ribosomal protein S4	13.2468	13.0403	10.3709	10.4966
245010_at	ATCG00420	NDHJ	Encodes NADH dehydrogenase subunit J. Its transcription is increased upon sulfur depletion.	10.7581	10.7077	4.29377	4.50541
245011_at	ATCG00430	PSBG	Encodes a protein which was originally thought to be part of photosystem II but its wheat homolog was later shown to encode for subunit K of NADH dehydrogenase.	10.3832	10.2749	4.44936	4.32652
245012_at	ATCG00440	NDHC	Encodes NADH dehydrogenase D3 subunit of the chloroplast NAD(P)H dehydrogenase complex	12.0594	12.0746	9.18501	9.12692
245013_at	ATCG00470	ATPE	ATPase epsilon subunit	14.0847	14.0235	12.3416	12.3103
245014_at	ATCG00480	ATPB, PB	chloroplast-encoded gene for beta subunit of ATP synthase, chloroplast-encoded gene for beta subunit of ATP synthase	13.5815	13.5648	11.6107	11.398
245015_at	ATCG00490	RBCL	large subunit of RUBISCO.	11.5607	11.3225	7.54414	8.19336
245016_at	ATCG00500	ACCD	Encodes the carboxytransferase beta subunit of the Acetyl-CoA carboxylase (ACCase) complex in plastids. This complex catalyzes the carboxylation of acetyl-CoA to produce malonyl-CoA, the first committed step in fatty acid synthesis.	8.76264	8.46424	7.0312	7.25079
245017_at	ATCG00510	PSAI	Encodes subunit I of photosystem I.	12.0228	11.6369	8.24494	8.66564
245018_at	ATCG00520	YCF4	Encodes a protein required for photosystem I assembly and stability. In cyanobacteria, loss of function mutation in this gene increases PSII/PSI ratio without any influence on photoautotrophic growth.	9.09222	8.55706	5.51143	5.7967
245019_at	ATCG00530	YCF10, YCF10	Identical to Chloroplast envelope membrane protein (cemA) [Arabidopsis Thaliana] (GB:P56783); similar to proton extrusion protein-related [Arabidopsis thaliana] (TAIR:AT4G31040.1); similar to chloroplast envelope membrane protein [Gossypium hirsutum] (GB:YP_538947.1); contains InterPro domain CemA; (InterPro:IPR004282), hypothetical protein	10.6634	10.4928	6.52344	6.75931
245020_at	ATCG00540	PETA	Encodes cytochrome f apoprotein; involved in photosynthetic electron transport chain; encoded by the chloroplast genome and is transcriptionally repressed by a nuclear gene HCF2.	11.8391	11.5542	8.13964	8.37076
245021_at	ATCG00550	PSBJ	PSII component	11.6548	11.6472	9.32013	9.09236
245022_at	ATCG00560	PSBL	PSII L protein	10.3282	10.3687	7.23377	7.18024
245023_at	ATCG00080	PSBI	PSII I protein	12.3184	12.1179	9.26284	9.30045
245024_at	ATCG00120	ATPA	Encodes the ATPase alpha subunit, which is a subunit of ATP synthase and part of the CF1 portion which catalyzes the conversion of ADP to ATP using the proton motive force. This complex is located in the thylakoid membrane of the chloroplast.	12.4329	12.0453	8.48502	8.50626
245025_at	ATCG00130	ATPF	ATPase F subunit.	9.99172	9.52355	4.73669	4.98606
245026_at	ATCG00140	ATPH	ATPase III subunit	11.1328	10.5261	6.53266	7.03057
245027_at	AT2G26550	HO2	encodes a heme oxygenase that catalyzes the oxidation of heme to biliverdin IXalpha, CO and Fe(2+), a committed step in the biosynthesis of the phytochrome chromophore phytochromobilin.	7.94963	7.99495	6.05289	6.08138
245028_at	AT2G26570	NA	similar to unknown protein [Arabidopsis thaliana] (TAIR:AT5G42880.1); similar to unknown protein [Arabidopsis thaliana] (TAIR:AT4G33390.1); similar to IMP dehydrogenase/GMP reductase [Medicago truncatula] (GB:ABE88908.1); contains InterPro domain Protein of unknown function DUF827, plant; (InterPro:IPR008545)	7.64156	7.44513	7.38884	7.28473
245029_at	AT2G26580	YAB5	plant-specific transcription factor YABBY family protein; Identical to Axial regulator YABBY5 (YAB5) [Arabidopsis Thaliana] (GB:Q8GW46;GB:O48725); similar to YAB2 (YABBY 2), transcription factor [Arabidopsis thaliana] (TAIR:AT1G08465.1); similar to YABBY-like transcription factor PROLONGATA [Antirrhinum majus] (GB:AAS10178.1); contains InterPro domain YABBY protein; (InterPro:IPR006780); contains…	7.80495	7.78994	3.55436	3.60225
245030_at	AT2G26620	NA	glycoside hydrolase family 28 protein / polygalacturonase (pectinase) family protein; similar to glycoside hydrolase family 28 protein / polygalacturonase (pectinase) family protein [Arabidopsis thaliana] (TAIR:AT2G15450.1); similar to glycoside hydrolase family 28 protein / polygalacturonase (pectinase) family protein [Arabidopsis thaliana] (TAIR:AT2G15460.1); similar to glycoside hydrolase fami…	3.04997	2.95211	2.9566	2.95454
245031_at	AT2G26360	NA	binding; similar to mitochondrial substrate carrier family protein [Arabidopsis thaliana] (TAIR:AT2G35800.1); similar to Mitochondrial carrier protein, putative [Medicago truncatula] (GB:ABE77885.1); contains InterPro domain Mitochondrial carrier protein; (InterPro:IPR002067); contains InterPro domain Mitochondrial substrate carrier; (InterPro:IPR001993)	6.13675	6.19804	7.53806	7.63157
245032_at	AT2G26630	NA	transposase IS4 family protein, contains Pfam profile: PF01609 transposase DDE domain	3.9245	3.80753	3.51423	3.38265
245033_at	AT2G26380	NA	disease resistance protein-related / LRR protein-related; similar to leucine-rich repeat family protein [Arabidopsis thaliana] (TAIR:AT1G33600.1); similar to disease resistance protein-related / LRR protein-related [Arabidopsis thaliana] (TAIR:AT1G33590.1); similar to H0402C08.6 [Oryza sativa (indica cultivar-group)] (GB:CAJ86230.1); contains InterPro domain Leucine-rich repeat; (InterPro:IPR0016…	4.2931	4.23003	4.00865	4.09571
245034_at	AT2G26390	NA	serpin, putative / serine protease inhibitor, putative; similar to serpin, putative / serine protease inhibitor, putative [Arabidopsis thaliana] (TAIR:AT3G45220.1); similar to serpin-like protein [Citrus x paradisi] (GB:AAN76362.1); contains InterPro domain Proteinase inhibitor I4, serpin; (InterPro:IPR000215)	4.67986	4.87478	5.23621	5.58861
245035_at	AT2G26400	ARD, ARD3, ATARD3	Encodes a protein predicted to belong to the acireductone dioxygenase (ARD/ARDâ€™)family., Encodes a protein predicted to belong to the acireductone dioxygenase (ARD/ARDâ€™)family., Encodes a protein predicted to belong to the acireductone dioxygenase (ARD/ARDâ€™)family.	6.4271	6.70617	6.41754	6.29945
245036_at	AT2G26410	Iqd4	IQD4 (IQ-domain 4); calmodulin binding; similar to IQD3 (IQ-domain 3), calmodulin binding [Arabidopsis thaliana] (TAIR:AT3G52290.1); similar to IQ calmodulin-binding motif, putative [Medicago truncatula] (GB:ABE77889.1); similar to Os01g0833800 [Oryza sativa (japonica cultivar-group)] (GB:NP_001044716.1); contains InterPro domain IQ calmodulin-binding region; (InterPro:IPR000048)	3.84216	3.67247	4.71289	5.39071
245037_at	AT2G26420	PIP5K3	1-phosphatidylinositol-4-phosphate 5-kinase, putative / PIP kinase, putative / PtdIns(4)P-5-kinase, putative / diphosphoinositide kinase, putative; Identical to Phosphatidylinositol-4-phosphate 5-kinase 3 (EC 2.7.1.68) (AtPIP5K3) (1-phosphatidylinositol-4-phosphate kinase 3) (PtdIns(4)P-5-kinase 3) (Diphosphoinositide kinase 3) (PIP5K3) [Arabidopsis Thaliana] (GB:O48709); similar to phosphatidyli…	3.97174	3.96016	4.87262	5.2139
245038_at	AT2G26560	PLA, PLA2A, PLP2	encodes a lipid acyl hydrolase with wide substrate specificity that accumulates upon infection by fungal and bacterial pathogens. Protein is localized in the cytoplasm in healthy leaves, and in membranes in infected cells., encodes a lipid acyl hydrolase with wide substrate specificity that accumulates upon infection by fungal and bacterial pathogens. Protein is localized in the cytoplasm in heal…	9.24528	8.33802	7.63453	6.62624
245039_at	AT2G26600	NA	glycosyl hydrolase family 17 protein; similar to glycosyl hydrolase family 17 protein [Arabidopsis thaliana] (TAIR:AT3G15800.1); similar to beta-1,3-glucanase 1 [Ziziphus jujuba] (GB:AAY25165.1); contains InterPro domain Glycoside hydrolase, family 17; (InterPro:IPR000490)	7.73677	7.81027	8.44335	8.43204
245040_at	AT2G26520	NA	similar to unknown protein [Arabidopsis thaliana] (TAIR:AT3G57500.1)	6.09161	6.2053	5.38922	5.21319
245041_at	AT2G26530	AR781	unknown function	8.97127	8.6805	6.89203	6.80175
245042_at	AT2G26540	ATDUF3, ATUROS, DUF3, HEMD, UROS	HEMD; uroporphyrinogen-III synthase; similar to Os03g0186100 [Oryza sativa (japonica cultivar-group)] (GB:NP_001049201.1); similar to DNA replication licensing factor, MCM5 component (ISS) [Ostreococcus tauri] (GB:CAL57202.1); contains InterPro domain Uroporphyrinogen III synthase HEM4; (InterPro:IPR003754), HEMD; uroporphyrinogen-III synthase; similar to Os03g0186100 [Oryza sativa (japonica cult…	8.41827	8.5558	5.71955	5.68974
245043_at	AT2G26430	ATRCY1, RCY1	Encodes an ania-6a type arginine-rich cyclin which confers tolerance to LiCl and NaCl when expressed in yeast., Encodes an ania-6a type arginine-rich cyclin which confers tolerance to LiCl and NaCl when expressed in yeast.	8.37372	8.38417	8.70661	8.40061
245044_at	AT2G26500	NA	cytochrome b6f complex subunit (petM), putative; similar to unknown [Euphorbia esula] (GB:AAF34768.1), cytochrome b6f complex subunit (petM), putative; similar to unknown [Euphorbia esula] (GB:AAF34768.1); contains InterPro domain PetM of cytochrome b6f complex subunit 7; (InterPro:IPR012595)	13.2634	13.4768	8.41133	8.68713
245045_at	AT2G26590	RPN13	adhesion regulating molecule family; similar to Adhesion regulating molecule [Medicago truncatula] (GB:ABE79214.1); contains InterPro domain Adhesion regulating molecule; (InterPro:IPR006773)	9.09424	9.04335	9.63671	9.52599
245046_at	AT2G26510	PDE135	permease	8.95322	8.85709	9.99874	9.9766
245047_at	ATCG00020	PSBA	Encodes chlorophyll binding protein D1, a part of the photosystem II reaction center core	11.7586	11.7039	6.36175	7.32349
245048_at	ATCG00040	MATK	Encodes a maturase located in the trnK intron in the chloroplast genome.	12.3898	12.1376	8.96378	9.51454
245049_at	ATCG00050	RPS16	Homologous to the bacterial ribosomal protein S16	7.98848	7.8589	4.99983	4.67066
245050_at	ATCG00070	PSBK	PSII K protein	12.6058	12.5781	9.20922	9.1673
245051_at	AT2G23320	WRKY15	Encodes WRKY DNA-binding protein 15 (WRKY15).	9.18294	8.70065	8.1367	8.07804
245052_at	AT2G26440	NA	pectinesterase family protein; similar to pectinesterase family protein [Arabidopsis thaliana] (TAIR:AT1G02810.1); similar to papillar cell-specific pectin methylesterase-like protein [Brassica napus] (GB:AAK84428.1); similar to Os06g0193200 [Oryza sativa (japonica cultivar-group)] (GB:NP_001057041.1); contains InterPro domain Virulence factor, pectin lyase fold; (InterPro:IPR011050); contains In…	8.20323	7.86051	5.81092	5.63669
245053_at	AT2G26450	NA	pectinesterase family protein; similar to pectinesterase family protein [Arabidopsis thaliana] (TAIR:AT4G33230.1); similar to pectin methylesterase [Salix (GB:BAA89480.1); contains InterPro domain Virulence factor, pectin lyase fold; (InterPro:IPR011050); contains InterPro domain Plant invertase/pectin methylesterase inhibitor; (InterPro:IPR007186); contains InterPro domain Pectinesterase; (Inter…	4.02284	4.13417	3.93685	3.87063
245054_at	AT2G26460	SMU2	RED family protein; similar to Os11g0146700 [Oryza sativa (japonica cultivar-group)] (GB:NP_001065737.1); similar to expressed protein [Oryza sativa (japonica cultivar-group)] (GB:ABA96454.1); contains InterPro domain RED-like, N-terminal; (InterPro:IPR012916); contains InterPro domain RED-like, C-terminal; (InterPro:IPR012492)	6.73157	6.77754	7.10728	6.93889
245055_at	AT2G26470	NA	similar to Os06g0470800 [Oryza sativa (japonica cultivar-group)] (GB:NP_001057618.1); similar to hypothetical protein GSU0040 [Geobacter sulfurreducens PCA] (GB:NP_951102.1); contains InterPro domain Protein of unknown function DUF159; (InterPro:IPR003738)	5.97962	5.77725	6.1314	6.18809
245056_at	AT2G26480	UGT76D1	UDP-glucoronosyl/UDP-glucosyl transferase family protein; similar to UDP-glucoronosyl/UDP-glucosyl transferase family protein [Arabidopsis thaliana] (TAIR:AT3G46660.1); similar to glucuronosyl transferase homolog, ripening-related - tomato (fragment) (GB:S39507); contains InterPro domain UDP-glucuronosyl/UDP-glucosyltransferase; (InterPro:IPR002213)	4.79861	4.82839	6.79593	6.62935
245057_at	AT2G26490	NA	transducin family protein / WD-40 repeat family protein; similar to transducin family protein / WD-40 repeat family protein [Arabidopsis thaliana] (TAIR:AT4G34380.1); similar to putative WD repeat-protein [Oryza sativa (japonica cultivar-group)] (GB:AAP44704.1); similar to Os03g0738700 [Oryza sativa (japonica cultivar-group)] (GB:NP_001051213.1); contains InterPro domain WD-40 repeat; (InterPro:I…	3.80114	3.72389	3.52372	3.75687
245058_at	AT2G39790	NA	mitochondrial glycoprotein family protein / MAM33 family protein; Identical to Uncharacterized protein At2g39790, mitochondrial precursor [Arabidopsis Thaliana] (GB:O22288); similar to mitochondrial glycoprotein family protein / MAM33 family protein [Arabidopsis thaliana] (TAIR:AT2G39795.1); similar to Os06g0326500 [Oryza sativa (japonica cultivar-group)] (GB:NP_001057529.1); similar to Os01g0143…	3.99797	3.98459	3.91287	3.93043
245059_at	AT2G39720	RHC2A	Encodes a putative RING-H2 finger protein RHC2a.	8.24328	8.34666	8.03507	7.97605
245060_at	AT2G39770	CYT1, EMB101, GMP1, SOZ1, VTC1	Encodes a GDP-mannose pyrophosphorylase/ mannose-1-pyrophosphatase. This enzyme provides GDP-mannose, which is used for cell wall carbohydrate biosynthesis and protein glycosylation as well as for ascorbate (vitamin C) biosynthesis., Encodes a GDP-mannose pyrophosphorylase/ mannose-1-pyrophosphatase. This enzyme provides GDP-mannose, which is used for cell wall carbohydrate biosynthesis and prote…	10.6355	10.7978	11.0534	10.9605
245061_at	AT2G39730	RCA	Rubisco activase, a nuclear-encoded chloroplast protein that consists of two isoforms arising from alternative splicing in most plants. Required for the light activation of rubisco.	13.9989	13.9507	8.97067	8.9591
245062_at	AT2G39760	ATBPM3, BPM3, ATBPM3, BPM3	ATBPM3; protein binding; similar to ATBPM1 (BTB-POZ AND MATH DOMAIN 1), protein binding [Arabidopsis thaliana] (TAIR:AT5G19000.1); similar to Os07g0101400 [Oryza sativa (japonica cultivar-group)] (GB:NP_001058677.1); similar to BTB/POZ; MATH [Medicago truncatula] (GB:ABD28533.1); similar to Os07g0655300 [Oryza sativa (japonica cultivar-group)] (GB:NP_001060495.1); contains InterPro domain TRAF-li…	8.07783	7.98958	8.38569	8.2085
245063_at	AT2G39795	NA	mitochondrial glycoprotein family protein / MAM33 family protein; Identical to Uncharacterized protein At2g39795, mitochondrial precursor [Arabidopsis Thaliana] (GB:Q8W487); similar to mitochondrial glycoprotein family protein / MAM33 family protein [Arabidopsis thaliana] (TAIR:AT3G55605.1); similar to Os01g0143300 [Oryza sativa (japonica cultivar-group)] (GB:NP_001041996.1); similar to hypotheti…	7.99076	7.9082	8.82277	8.92752
245064_at	AT2G39725	NA	complex 1 family protein / LVR family protein; similar to Os08g0278600 [Oryza sativa (japonica cultivar-group)] (GB:NP_001061438.1); similar to unknown protein [Oryza sativa (japonica cultivar-group)] (GB:BAC99750.1); contains InterPro domain Complex 1 LYR protein; (InterPro:IPR008011)	6.24436	6.21441	7.5368	7.59126
245065_at	AT2G39750	NA	dehydration-responsive family protein; similar to dehydration-responsive protein-related [Arabidopsis thaliana] (TAIR:AT5G06050.1); similar to dehydration-responsive protein-related [Arabidopsis thaliana] (TAIR:AT1G77260.1); similar to dehydration-responsive protein, putative, expressed [Oryza sativa (japonica cultivar-group)] (GB:ABB47791.2); similar to Os01g0846600 [Oryza sativa (japonica culti…	8.52922	8.65766	8.58233	8.64278
245066_at	AT2G39840	TOPP4	Encodes the catalytic subunit of a Type 1 phosphoprotein Ser/Thr phosphatase, expressed in roots, shoots and flowers.	8.49385	8.41091	8.44704	8.24167
245067_at	AT2G39780	RNS2	S-like ribonuclease	9.73313	9.94896	10.3949	10.2527
245068_at	AT2G23260	UGT84B1	UGT84B1 (UDP-glucosyl transferase 84B1); UDP-glycosyltransferase/ abscisic acid glucosyltransferase/ indole-3-acetate beta-glucosyltransferase/ transferase, transferring glycosyl groups; similar to UDP-glucoronosyl/UDP-glucosyl transferase family protein [Arabidopsis thaliana] (TAIR:AT2G23210.1); similar to UGT84B2 (UDP-glucosyl transferase 84B2), UDP-glycosyltransferase/ abscisic acid glucosyltr…	4.91901	4.77863	4.59321	4.74357
245069_at	AT2G23250	UGT84B2	UGT84B2 (UDP-glucosyl transferase 84B2); UDP-glycosyltransferase/ abscisic acid glucosyltransferase/ transferase, transferring glycosyl groups; similar to UDP-glucoronosyl/UDP-glucosyl transferase family protein [Arabidopsis thaliana] (TAIR:AT2G23210.1); similar to UGT84B1 (UDP-glucosyl transferase 84B1), UDP-glycosyltransferase/ abscisic acid glucosyltransferase/ indole-3-acetate beta-glucosyltr…	3.95663	3.91539	3.68453	3.81346
245070_at	AT2G23240	NA	plant EC metallothionein-like family 15 protein; Identical to EC protein homolog 2 [Arabidopsis Thaliana] (GB:Q42377;GB:Q9SLN4); similar to plant EC metallothionein-like family 15 protein [Arabidopsis thaliana] (TAIR:AT2G42000.1); similar to EC protein homolog 1 (GB:P93746); contains InterPro domain Plant metallothionein, family 15; (InterPro:IPR000347); contains InterPro domain Whey acidic prote…	4.96897	4.85724	4.63711	4.81046
245071_at	AT2G23230	NA	terpene synthase/cyclase family protein; similar to ATTS1 (Arabidopsis thaliana terpene synthase 1), lyase/ magnesium ion binding [Arabidopsis thaliana] (TAIR:AT4G15870.1); similar to terpene synthase [Vitis vinifera] (GB:AAS66357.1); contains InterPro domain Terpenoid cylases/protein prenyltransferase alpha-alpha toroid; (InterPro:IPR008930); contains InterPro domain Terpenoid synthase; (InterPr…	3.89815	3.95704	3.88495	3.88882
245072_s_at	NA	NA	NA	3.86908	3.80178	3.60358	3.68949
245073_at	AT2G23210	NA	UDP-glucoronosyl/UDP-glucosyl transferase family protein; similar to UGT84B1 (UDP-glucosyl transferase 84B1), UDP-glycosyltransferase/ abscisic acid glucosyltransferase/ indole-3-acetate beta-glucosyltransferase/ transferase, transferring glycosyl groups [Arabidopsis thaliana] (TAIR:AT2G23260.1); similar to UGT84B2 (UDP-glucosyl transferase 84B2), UDP-glycosyltransferase/ abscisic acid glucosyltr…	4.24748	4.16279	3.85431	4.09539
245074_at	AT2G23200	NA	protein kinase family protein; similar to protein kinase family protein [Arabidopsis thaliana] (TAIR:AT5G24010.1); similar to putative receptor-like protein kinase [Oryza sativa (japonica cultivar-group)] (GB:AAT07653.1); similar to Os06g0334300 [Oryza sativa (japonica cultivar-group)] (GB:NP_001057550.1); contains InterPro domain Protein kinase-like; (InterPro:IPR011009); contains InterPro domai…	6.27514	6.42469	6.10038	6.15158
245075_at	AT2G23180	CYP96A1	member of CYP96A	6.24833	6.71694	4.47569	4.87295
245076_at	AT2G23170	GH3.3	encodes an IAA-amido synthase that conjugates Asp and other amino acids to auxin in vitro.	7.43622	6.87527	7.52826	6.93689
245077_at	AT2G23160	NA	similar to F-box family protein [Arabidopsis thaliana] (TAIR:AT2G16450.1); similar to Probable disease resistance RPP8-like protein 2 (GB:Q9MAG6); contains InterPro domain Cyclin-like F-box; (InterPro:IPR001810); contains InterPro domain F-box associated type 3; (InterPro:IPR013187); contains InterPro domain Galactose oxidase, central; (InterPro:IPR011043); contains InterPro domain F-box associat…	4.16405	4.17968	3.88524	3.83963
245078_at	AT2G23340	DEAR3	encodes a member of the DREB subfamily A-5 of ERF/AP2 transcription factor family. The protein contains one AP2 domain. There are 16 members in this subfamily including RAP2.1, RAP2.9 and RAP2.10.	7.34179	7.39702	8.95661	8.79836
245079_at	AT2G23330	NA	copia-like retrotransposon family, has a 3.9e-195 P-value blast match to GB:AAA57005 Hopscotch polyprotein (Ty1_Copia-element) (Zea mays)	6.12568	6.11402	5.90793	5.82493
245080_at	AT2G23300	NA	leucine-rich repeat transmembrane protein kinase, putative; similar to leucine-rich repeat transmembrane protein kinase, putative [Arabidopsis thaliana] (TAIR:AT5G67280.1); similar to leucine-rich repeat family protein / protein kinase family protein [Arabidopsis thaliana] (TAIR:AT4G37250.1); similar to Os06g0638500 [Oryza sativa (japonica cultivar-group)] (GB:NP_001058153.1); similar to Leucine …	4.4939	4.45487	6.26382	6.27771
245081_at	NA	NA	NA	4.41734	4.42836	3.85966	3.74303
245082_at	AT2G23270	NA	similar to unknown protein [Arabidopsis thaliana] (TAIR:AT4G37290.1)	6.52696	5.20583	5.95006	6.45109
245083_at	AT2G23310	ATRER1C1	Encodes AtRER1C1, a Golgi membrane protein involved in returning the molecules that are exported from the endoplasmic reticulum (ER) to the Golgi apparatus back to the ER (a mechanism known as retrieval). There are two Arabidopsis homologues of AtRERC1: AtRER1A and AtRER1B.	8.08587	8.05605	8.64192	8.47746
245084_at	AT2G23290	AtMYB70, MYB70	Member of the R2R3 factor gene family., Member of the R2R3 factor gene family.	7.64348	7.47048	6.18695	6.34761
245085_at	AT2G23350	PAB4, PABP4	polyadenylate-binding protein, putative / PABP, putative.Member of the Class II family of PABP proteins. Highly and ubiquitously expressed., polyadenylate-binding protein, putative / PABP, putative.Member of the Class II family of PABP proteins. Highly and ubiquitously expressed.	9.93358	10.0335	10.5826	10.4502
245086_at	AT2G39820	NA	eukaryotic translation initiation factor 6, putative / eIF-6, putative; Identical to Eukaryotic translation initiation factor 6 (eIF-6) [Arabidopsis Thaliana] (GB:O22290); similar to EMB1624 (EMBRYO DEFECTIVE 1624), translation initiation factor [Arabidopsis thaliana] (TAIR:AT3G55620.1); similar to Os07g0639800 [Oryza sativa (japonica cultivar-group)] (GB:NP_001060417.1); similar to putative euka…	3.85047	3.78537	3.59218	3.57075
245087_at	AT2G39830	DAR2	zinc ion binding; similar to ubiquitin interaction motif-containing protein / LIM domain-containing protein [Arabidopsis thaliana] (TAIR:AT1G19270.1); similar to hypothetical protein [Oryza sativa (japonica cultivar-group)] (GB:AAP06895.1); similar to Os03g0267800 [Oryza sativa (japonica cultivar-group)] (GB:NP_001049668.1); contains InterPro domain LIM, zinc-binding; (InterPro:IPR001781)	5.58636	5.35883	6.33649	6.59884
245088_at	AT2G39850	NA	subtilase; similar to subtilase family protein [Arabidopsis thaliana] (TAIR:AT5G59190.1); similar to subtilisin-like protease C1 [Glycine max] (GB:AAN12272.1); contains InterPro domain Peptidase S8 and S53, subtilisin, kexin, sedolisin; (InterPro:IPR000209); contains InterPro domain Proteinase inhibitor I9, subtilisin propeptide; (InterPro:IPR010259); contains InterPro domain Proteinase inhibitor…	6.39062	6.88109	3.86198	4.03093
245089_at	AT2G45290	NA	transketolase, putative; similar to transketolase, putative [Arabidopsis thaliana] (TAIR:AT3G60750.1); similar to transketolase 1 [Capsicum annuum] (GB:CAA75777.1); similar to Transketolase, chloroplast precursor (TK) (GB:Q43848); similar to Transketolase, C-terminal-like [Medicago truncatula] (GB:ABE91345.1); contains InterPro domain Transketolase, C-terminal; (InterPro:IPR005476); contains Inte…	5.87295	5.86211	9.52496	9.0977
245090_at	AT2G40900	NA	nodulin MtN21 family protein; similar to integral membrane family protein / nodulin MtN21-related [Arabidopsis thaliana] (TAIR:AT3G56620.1); similar to nodulin-like protein [Plantago major] (GB:CAH58631.1); contains InterPro domain Protein of unknown function DUF6, transmembrane; (InterPro:IPR000620)	6.45084	6.46562	8.74763	9.28293
245091_at	AT2G40910	NA	F-box protein-related; similar to F-box family protein [Arabidopsis thaliana] (TAIR:AT2G40920.1); similar to Cyclin-like F-box; F-box protein interaction domain [Medicago truncatula] (GB:ABE83875.1); contains InterPro domain Cyclin-like F-box; (InterPro:IPR001810); contains InterPro domain F-box associated type 3; (InterPro:IPR013187); contains InterPro domain Galactose oxidase, central; (InterPr…	3.71945	3.79602	3.79405	4.12559
245092_at	AT2G40950	BZIP17	bZIP transcription factor family protein; similar to bZIP transcription factor family protein [Arabidopsis thaliana] (TAIR:AT3G56660.1); similar to putative bZIP transcription factor [Oryza sativa (japonica cultivar-group)] (GB:AAT85257.1); contains InterPro domain Eukaryotic transcription factor, DNA-binding; (InterPro:IPR008917); contains InterPro domain bZIP transcription factor, bZIP_1; (Inte…	7.10878	7.20772	7.68699	7.63586
245093_at	NA	NA	NA	6.78213	6.93727	6.13804	6.19982
245094_at	AT2G40840	DPE2	Encodes a cytosolic protein with transglucosidase and amylomaltase activity. It is an essential component of the pathway from starch to sucrose and cellular metabolism in leaves at night. The protein binds to heteroglycans and utilizes glucose, mannose and xylose as acceptors. Fucose and galactose can also act as acceptors but less efficiently than the previous three. It was also was also recentl…	10.6315	10.9009	9.72977	9.93923
245095_at	AT2G40860	NA	protein kinase family protein / protein phosphatase 2C ( PP2C) family protein; similar to protein phosphatase 2C, putative / PP2C, putative [Arabidopsis thaliana] (TAIR:AT4G31750.1); similar to Serine/threonine protein phosphatase (ISS) [Ostreococcus tauri] (GB:CAL57140.1); similar to Os01g0541900 [Oryza sativa (japonica cultivar-group)] (GB:NP_001043271.1); contains InterPro domain Protein kinas…	4.45003	4.48112	4.0481	4.01706
245096_at	AT2G40880	ATCYSA, CYSA, FL3-27	cysteine proteinase inhibitor homolog, cysteine proteinase inhibitor homolog, cysteine proteinase inhibitor homolog	11.5569	11.5656	8.66032	7.35107
245097_at	AT2G40935	NA	similar to unknown protein [Arabidopsis thaliana] (TAIR:AT3G18470.1); similar to Os01g0267400 [Oryza sativa (japonica cultivar-group)] (GB:NP_001042685.1); similar to putative ORFX [Cryptomeria japonica] (GB:BAE92288.1); contains InterPro domain Protein of unknown function Cys-rich; (InterPro:IPR006461)	8.05617	7.92555	7.92312	7.75153
245098_at	AT2G40940	ERS, ERS1	Ethylene receptor, subfamily 1. Has histidine kinase activity., Ethylene receptor, subfamily 1. Has histidine kinase activity.	8.48928	8.58846	9.51486	9.47039
245099_at	AT2G40830	RHC1A	Encodes a putative RING-H2 finger protein RHC1a.	7.94444	7.90936	7.89155	7.68729
245100_at	AT2G40930	ATUBP5, PDE323, UBP5	Encodes ubiquitin-specific protease with nuclear localization signals that is likely to be involved in ubiquitin-mediated protein degradation., Encodes ubiquitin-specific protease with nuclear localization signals that is likely to be involved in ubiquitin-mediated protein degradation., Encodes ubiquitin-specific protease with nuclear localization signals that is likely to be involved in ubiquiti…	7.59107	7.45958	7.7175	7.69934
245101_at	AT2G40890	CYP98A3, CYP98A3	encodes coumarate 3-hydroxylase (C3H), a P450-dependent monooxygenase. Involved in lignin biosynthesis and flavonoid biosynthesis. Also affects the biosynthesis of coumarins such as scopoletin and scopolin as a branching-out-pathway from the phenylpropanoid acid level., encodes coumarate 3-hydroxylase (C3H), a P450-dependent monooxygenase. Involved in lignin biosynthesis. Also affects the biosynt…	9.66469	9.18065	10.8148	10.3216
245102_at	AT2G41580	NA	non-LTR retrotransposon family (LINE), has a 4.7e-42 P-value blast match to GB:NP_038602 L1 repeat, Tf subfamily, member 18 (LINE-element) (Mus musculus)	3.62474	3.62702	3.57358	3.58564
245103_at	AT2G41590	NA	similar to unknown protein [Arabidopsis thaliana] (TAIR:AT5G25200.1); similar to 80C09_29 [Brassica rapa subsp. pekinensis] (GB:AAZ41840.1); contains domain Positive stranded ssRNA viruses (SSF88633)	3.46263	3.62642	3.29686	3.278
245104_at	AT2G41600	NA	similar to Os11g0140100 [Oryza sativa (japonica cultivar-group)] (GB:NP_001065708.1); similar to Mitochondrial glycoprotein, expressed [Oryza sativa (japonica cultivar-group)] (GB:ABG22358.1); contains InterPro domain Mitochondrial glycoprotein; (InterPro:IPR003428), similar to mitochondrial glycoprotein family protein / MAM33 family protein [Arabidopsis thaliana] (TAIR:AT1G80720.1); similar to O…	8.04676	8.16072	7.99183	7.95722
245105_at	AT2G41610	NA	similar to Os10g0200700 [Oryza sativa (japonica cultivar-group)] (GB:NP_001064300.1); similar to Os03g0253600 [Oryza sativa (japonica cultivar-group)] (GB:NP_001049581.1)	4.35315	4.62347	5.19987	5.18076
245106_at	AT2G41650	NA	unknown protein	8.17877	8.05107	9.0586	8.9959
245107_at	AT2G41690	AT-HSFB3, HSFB3	member of Heat Stress Transcription Factor (Hsf) family, member of Heat Stress Transcription Factor (Hsf) family	3.72438	3.67523	4.3689	4.76733
245108_at	AT2G41510	ATCKX1, CKX1	It encodes a protein whose sequence is similar to cytokinin oxidase/dehydrogenase, which catalyzes the degradation of cytokinins., It encodes a protein whose sequence is similar to cytokinin oxidase/dehydrogenase, which catalyzes the degradation of cytokinins.	4.13225	4.39913	5.214	5.08868
245109_at	AT2G41520	NA	DNAJ heat shock N-terminal domain-containing protein; similar to DNAJ heat shock N-terminal domain-containing protein [Arabidopsis thaliana] (TAIR:AT5G12430.1); similar to unknown protein [Oryza sativa (japonica cultivar-group)] (GB:AAT01341.1); similar to Os01g0273500 [Oryza sativa (japonica cultivar-group)] (GB:NP_001042715.1); similar to Os05g0374600 [Oryza sativa (japonica cultivar-group)] (G…	6.29573	6.41654	6.70379	6.63747
245110_at	AT2G41550	NA	similar to streptococcal hemagglutinin protein [Staphylococcus epidermidis ATCC 12228] (GB:NP_765804.1); contains domain Rho termination factor, N-terminal domain (SSF68912); contains domain no description (G3D.1.10.720.10)	5.51829	5.13252	4.96883	5.02454
245111_at	AT2G41570	NA	similar to unknown protein [Arabidopsis thaliana] (TAIR:AT2G16690.1); similar to 80C09_29 [Brassica rapa subsp. pekinensis] (GB:AAZ41840.1)	3.53068	3.70846	3.65074	3.66646
245112_at	AT2G41540	GPDHC1	Encodes a protein with NAD-dependent glycerol-3-phosphate (G3P) dehydrogenase which was shown to complement an Escherichia coli strain: BB20-14, auxotrophic for glycerol/G3P due to a loss-of-function mutation in the gpsA gene.	8.32248	8.55603	8.8401	9.35921
245113_at	AT2G41660	MIZ1	Essential for hydrotropism in roots. Mutant roots are defective in hydrotropism, and have slightly reduced phototropism and modified wavy growth response. Has normal gravitropism and root elongation.	5.23193	5.34047	9.58307	9.18264
245114_at	AT2G41630	TFIIB	Encodes the transcription factor TFIIB.	8.56269	8.50802	9.11381	9.04539
245115_at	AT2G41530	ATSFGH, SFGH	Encodes a protein with S-formylglutathione hydrolase activity., Encodes a protein with S-formylglutathione hydrolase activity.	9.93351	10.1489	10.008	10.1081
245116_at	AT2G41620	NA	nucleoporin interacting component family protein; Identical to Uncharacterized protein At2g41620 [Arabidopsis Thaliana] (GB:O22224;GB:Q94CF2); similar to nucleoporin interacting component-related [Arabidopsis thaliana] (TAIR:AT3G57350.1); similar to Nucleoporin interacting component; Protein prenyltransferase [Medicago truncatula] (GB:ABD28395.1); similar to Os03g0349000 [Oryza sativa (japonica c…	7.90753	7.98351	8.57559	8.4373
245117_at	AT2G41560	ACA4	encodes a calmodulin-regulated Ca(2+)-ATPase that improves salt tolerance in yeast. localized to the vacuole.	9.56584	9.34785	8.00806	8.52189
245118_at	AT2G41680	NTRC	thioredoxin reductase, putative / NADPH-dependent thioredoxin reductase, putative; similar to NTRA (NADPH-dependent thioredoxin reductase 2) [Arabidopsis thaliana] (TAIR:AT2G17420.1); similar to Os07g0657900 [Oryza sativa (japonica cultivar-group)] (GB:NP_001060515.1); similar to thioredoxin reductase [Nostoc sp. PCC 7120] (GB:NP_484780.1); contains InterPro domain Thioredoxin-like fold; (InterPr…	10.8332	10.7212	7.58437	7.62641
245119_at	AT2G41640	NA	similar to unknown protein [Arabidopsis thaliana] (TAIR:AT3G57380.1); similar to glycosyltransferase [Medicago truncatula] (GB:CAI30145.1); contains InterPro domain Protein of unknown function DUF563; (InterPro:IPR007657)	7.41751	6.35998	6.78032	6.15351
245120_at	AT2G39810	HOS1	A novel protein with a RING finger motif near the amino terminus. Negative regulator of cold responses. Functions as an E3 ligase required for the ubiquitination of ICE1. HOS1 physically interacts with ICE1 and mediates the ubiquitination of ICE1 both in vitro and in vivo. Overexpression represses the expression of CBFs and their downstream genes and confers increased sensitivity to freezing stre…	7.54732	7.50491	7.5456	7.46689
245121_at	AT2G47610	NA	60S ribosomal protein L7A (RPL7aA); Identical to 60S ribosomal protein L7a-1 (RPL7AA) [Arabidopsis Thaliana] (GB:P49692;GB:O22250); similar to 60S ribosomal protein L7A (RPL7aB) [Arabidopsis thaliana] (TAIR:AT3G62870.1); similar to 60S ribosomal protein L7A-like protein [Solanum tuberosum] (GB:ABB72809.1); contains InterPro domain Ribosomal protein L7AE; (InterPro:IPR004037); contains InterPro do…	11.5354	11.5944	12.12	12.0119
245122_at	AT2G47420	NA	dimethyladenosine transferase, putative; similar to ribosomal RNA adenine dimethylase family protein [Arabidopsis thaliana] (TAIR:AT5G66360.2); similar to Os10g0183900 [Oryza sativa (japonica cultivar-group)] (GB:NP_001064257.1); similar to Ribosomal RNA adenine dimethylase (ISS) [Ostreococcus tauri] (GB:CAL55025.1); contains InterPro domain Ribosomal RNA adenine methylase transferase; (InterPro:…	8.34837	8.19047	8.80088	8.4584
245123_at	AT2G47450	CAO, CPSRP43	A component of the chloroplast signal recognition particle pathway that is involved in LHCP targeting. Downregulated in response to high light., A component of the chloroplast signal recognition particle pathway that is involved in LHCP targeting. Downregulated in response to high light.	11.5552	11.5818	7.52649	7.50104
245124_at	AT2G47580	U1A	encodes spliceosomal protein U1A	9.04324	9.04558	9.12735	9.16252
245125_at	AT2G47430	CKI1	Encodes a putative plasma membrane-bound hybrid histidine kinase and cytokinin sensor that is expressed within the female gametophyte.	3.7647	3.74386	3.74503	3.61427
245126_at	AT2G47460	ATMYB12, MYB12, PFG1	\MYB12 belongs to subgroup 7 of the R2R3-MYB family. It strongly activates the promoters of chalcone synthase (CHS), flavanone 3-hydroxylase (F3H), flavonol synthase (FLS) and - to a lesser extent - chalcone flavanone isomerase (CHI), but cannot activate the promoters of flavonoid-3'hydroxylase (F3'H) and dihydroflavonol 4-reductase (DF). The activation requires a functional MYB recognition eleme…	4.62661	4.72154	6.85398	6.74127
245127_at	AT2G47600	ATMHX, ATMHX1, MHX, MHX1	Encodes a magnesium/proton exchanger, member of putative Na+/Ca2+ antiporter gene family, Encodes a magnesium/proton exchanger, member of putative Na+/Ca2+ antiporter gene family, Encodes a magnesium/proton exchanger, member of putative Na+/Ca2+ antiporter gene family, Encodes a magnesium/proton exchanger, member of putative Na+/Ca2+ antiporter gene family	7.46357	8.20995	8.25313	8.37895
245128_at	AT2G45380	NA	similar to calcium ion binding [Arabidopsis thaliana] (TAIR:AT4G34070.1); similar to Os08g0117900 [Oryza sativa (japonica cultivar-group)] (GB:NP_001060865.1); similar to Os06g0134900 [Oryza sativa (japonica cultivar-group)] (GB:NP_001056719.1); similar to hypothetical protein [Trifolium pratense] (GB:BAE71223.1), similar to glycine-rich protein [Arabidopsis thaliana] (TAIR:AT4G22740.2); similar …	3.00661	3.15186	3.01176	2.94861
245129_at	AT2G45350	CRR4	Encodes a member of a PCMP (plant combinatorial and modular protein) family (PCMP-E subfamily) with 11 pentatricopeptide (PPR) repeats. The protein is involved in RNA editing of the initiation codon of ndhD in the chloroplast.	4.54276	4.58975	3.66627	3.69917
245130_at	AT2G45340	NA	leucine-rich repeat transmembrane protein kinase, putative; similar to leucine-rich repeat transmembrane protein kinase, putative [Arabidopsis thaliana] (TAIR:AT4G22730.1); similar to leucine-rich repeat transmembrane protein kinase, putative [Arabidopsis thaliana] (TAIR:AT5G51560.1); similar to Os06g0134700 [Oryza sativa (japonica cultivar-group)] (GB:NP_001056717.1); similar to putative somatic…	7.82697	7.8599	6.69783	6.36058
245131_s_at	NA	NA	NA	8.33893	8.30796	9.4847	9.32896
245132_at	AT2G45320	NA	similar to conserved hypothetical protein [Medicago truncatula] (GB:ABE93197.1); contains domain Nucleotide-diphospho-sugar transferases (SSF53448); contains domain no description (G3D.3.90.550.10)	7.17142	7.17391	7.51682	7.3976
245133_at	AT2G45310	GAE4	UDP-D-glucuronate 4-epimerase	5.70535	5.91337	6.05841	6.09861
245134_s_at	NA	NA	NA	8.37956	8.30886	7.73904	7.38236
245135_at	AT2G45230	NA	non-LTR retrotransposon family (LINE), has a 3.9e-46 P-value blast match to GB:AAB41224 ORF2 (LINE-element) (Rattus norvegicus)	3.30893	3.32154	3.12467	3.06908
245136_at	AT2G45210	NA	auxin-responsive protein-related; similar to auxin-responsive family protein [Arabidopsis thaliana] (TAIR:AT3G60690.1); similar to Auxin responsive SAUR protein [Medicago truncatula] (GB:ABE93517.1); similar to Os04g0537100 [Oryza sativa (japonica cultivar-group)] (GB:NP_001053425.1); similar to OSJNBa0091D06.3 [Oryza sativa (japonica cultivar-group)] (GB:CAE03018.3); contains InterPro domain Aux…	7.227	6.5547	9.81916	9.40021
245137_at	AT2G45460	NA	forkhead-associated domain-containing protein / FHA domain-containing protein; similar to CIP1 (COP1-INTERACTIVE PROTEIN 1) [Arabidopsis thaliana] (TAIR:AT5G41790.1); similar to Hypothetical protein [Oryza sativa (japonica cultivar-group)] (GB:AAM19115.1); similar to Os03g0127600 [Oryza sativa (japonica cultivar-group)] (GB:NP_001048833.1); contains InterPro domain Prefoldin; (InterPro:IPR009053)…	5.96636	5.93845	6.05536	5.93949
245138_at	AT2G45190	AFO, FIL, YAB1	Encodes a member of the YABBY family of transcriptional regulators that is involved in abaxial cell type specification in leaves and fruits., Encodes a member of the YABBY family of transcriptional regulators that is involved in abaxial cell type specification in leaves and fruits., Encodes a member of the YABBY family of transcriptional regulators that is involved in abaxial cell type specificat…	8.98649	8.93912	4.09227	4.26868
245139_at	AT2G45430	AHL22	DNA-binding protein-related; similar to DNA-binding protein-related [Arabidopsis thaliana] (TAIR:AT4G22810.1); similar to hypothetical protein 23.t00073 [Brassica oleracea] (GB:ABD65635.1); similar to Os06g0136900 [Oryza sativa (japonica cultivar-group)] (GB:NP_001056730.1); similar to Os02g0448000 [Oryza sativa (japonica cultivar-group)] (GB:NP_001046754.1); contains InterPro domain Protein of u…	4.73648	5.0742	9.89447	9.41637
245140_at	AT2G45420	LBD18	LOB domain protein 18 / lateral organ boundaries domain protein 18 (LBD18); Identical to LOB domain-containing protein 18 (LBD18) [Arabidopsis Thaliana] (GB:O22131;GB:Q8W1D7); similar to LOB domain protein 30 / lateral organ boundaries domain protein 30 (LBD30) [Arabidopsis thaliana] (TAIR:AT4G00220.1); similar to Unknown protein [Oryza sativa (japonica cultivar-group)] (GB:AAL77143.1); similar t…	3.90546	3.94012	4.35914	4.66994
245141_at	AT2G45400	BEN1	involved in the regulation of brassinosteroid metabolic pathway	7.94501	8.11456	9.2941	8.55954
245142_at	AT2G45270	GCP1	glycoprotease M22 family protein; similar to glycoprotease M22 family protein [Arabidopsis thaliana] (TAIR:AT4G22720.2); similar to Glycoprotease family protein, expressed [Oryza sativa (japonica cultivar-group)] (GB:ABA98521.1); contains InterPro domain Peptidase M22, glycoprotease; (InterPro:IPR000905)	8.50267	8.46623	6.4811	6.46451
245143_at	AT2G45450	ZPR1	similar to unknown protein [Arabidopsis thaliana] (TAIR:AT3G60890.1)	5.70508	6.03006	4.75037	4.59585
245144_at	AT2G45240	MAP1A	Encodes a cytoplasmic MAP1 like methionine aminopeptidase which is involved in removing the N-terminal methionine from proteins. Induced mutants using RNAi technology which knocks out both MAP1 and MAP2 like genes show abnormal development.	8.64485	8.66758	9.31765	9.35363
245145_at	AT2G45440	DHDPS2	mutant has Increased levels of threonine; Dihydrodipicolinate Synthase 2	9.13368	9.13415	9.06701	8.93488
245146_at	AT2G45200	ATGOS12, GOS12	Encodes a member of the GOS1 (Golgi SNARE) gene family., Encodes a member of the GOS1 (Golgi SNARE) gene family.	8.30026	8.30763	8.78079	8.87542
245147_at	AT2G45280	ATRAD51C, RAD51C	Encodes a protein similar to RAD51C involved in double stranded break repair via homologous recombination. Sensitive to DSB induced by Mitomycin C and gamma irradiation, interacts with Atxrcc3 in yeast two-hybrid assay. Required for female meiosis but not critical for mitosis under normal conditions., Encodes a protein similar to RAD51C involved in double stranded break repair via homologous reco…	6.38672	6.10261	6.81367	6.89943
245148_at	AT2G45220	NA	pectinesterase family protein; similar to pectinesterase family protein [Arabidopsis thaliana] (TAIR:AT5G51490.1); similar to pectinesterase (EC 3.1.1.11) PECS-c2 - sweet orange (GB:T10494); similar to Pectinesterase-2 precursor (Pectin methylesterase) (PE) (GB:O04887); contains InterPro domain Virulence factor, pectin lyase fold; (InterPro:IPR011050); contains InterPro domain Plant invertase/pec…	5.38471	5.08636	9.41263	9.94863
245149_at	AT2G47620	ATSWI3A, CHB1, SWI3A	Homologous to yeast SWI3 and a member of the Arabidopsis SWI3 gene family. Protein physically interacts with ATSWI3B and ATSWI3C, the other two members of the SWI3 family., Homologous to yeast SWI3 and a member of the Arabidopsis SWI3 gene family. Protein physically interacts with ATSWI3B and ATSWI3C, the other two members of the SWI3 family., Homologous to yeast SWI3 and a member of the Arabidop…	6.38044	6.136	6.36857	6.30426
245150_at	AT2G47590	PHR2	photolyase/blue light photoreceptor PHR2 (PHR2) mRNA,	10.056	10.1641	7.66316	7.67328
245151_at	AT2G47550	NA	pectinesterase family protein; similar to pectinesterase family protein [Arabidopsis thaliana] (TAIR:AT1G02810.1); similar to pectinesterase family protein [Arabidopsis thaliana] (TAIR:AT4G02330.1); similar to papillar cell-specific pectin methylesterase-like protein [Brassica napus] (GB:AAK84428.1); contains InterPro domain Virulence factor, pectin lyase fold; (InterPro:IPR011050); contains Inte…	4.22017	4.22707	7.83436	7.30678
245152_at	AT2G47490	ATNDT1, NDT1	mitochondrial substrate carrier family protein; similar to mitochondrial substrate carrier family protein [Arabidopsis thaliana] (TAIR:AT1G25380.1); similar to Os01g0513200 [Oryza sativa (japonica cultivar-group)] (GB:NP_001043181.1); similar to Os05g0357200 [Oryza sativa (japonica cultivar-group)] (GB:NP_001055296.1); similar to Mitochondrial carrier protein [Medicago truncatula] (GB:ABE84962.1)…	8.52378	8.45391	9.13205	8.986
245153_at	AT5G12450	NA	similar to syntaxin-related family protein [Arabidopsis thaliana] (TAIR:AT1G48390.1); contains InterPro domain FBD-like; (InterPro:IPR006566)	3.04485	3.15153	3.13381	3.04732
245154_at	AT5G12460	NA	similar to fringe-related protein [Arabidopsis thaliana] (TAIR:AT2G37730.1); similar to Protein of unknown function DUF604 [Medicago truncatula] (GB:ABE81721.1); contains InterPro domain Protein of unknown function DUF604; (InterPro:IPR006740)	3.89008	3.83788	3.72537	3.84377
245155_at	AT5G12470	NA	similar to unknown protein [Arabidopsis thaliana] (TAIR:AT2G40400.2); similar to Trimeric LpxA-like [Medicago truncatula] (GB:ABE84885.1); similar to Os01g0957200 [Oryza sativa (japonica cultivar-group)] (GB:NP_001045446.1); similar to Os05g0388600 [Oryza sativa (japonica cultivar-group)] (GB:NP_001055430.1)	10.5745	10.6194	10.5311	10.6436
245156_at	AT5G12480	CPK7	calmodulin-domain protein kinase CDPK isoform 7 (CPK7)	6.4739	6.41721	7.41767	7.11278
245157_at	AT2G33160	NA	glycoside hydrolase family 28 protein / polygalacturonase (pectinase) family protein; similar to glycoside hydrolase family 28 protein / polygalacturonase (pectinase) family protein [Arabidopsis thaliana] (TAIR:AT1G78400.1); similar to Exopolygalacturonase precursor (Pollen allergen Pla a 2) (GB:Q6H9K0); contains InterPro domain Virulence factor, pectin lyase fold; (InterPro:IPR011050); contains …	3.45481	3.46422	3.16596	3.17351
245158_at	AT2G33130	RALF18, RALFL18	Member of a diversely expressed predicted peptide family showing sequence similarity to tobacco Rapid Alkalinization Factor (RALF), and is believed to play an essential role in the physiology of Arabidopsis. Consists of a single exon and is characterized by a conserved C-terminal motif and N-terminal signal peptide., Member of a diversely expressed predicted peptide family showing sequence simila…	4.08157	3.92454	4.05184	4.30379
245159_at	AT2G33100	ATCSLD1, CSLD1	encodes a gene similar to cellulose synthase, encodes a gene similar to cellulose synthase	4.20273	4.08502	3.96389	4.03218
245160_at	AT2G33080	AtRLP28, RLP28	leucine-rich repeat family protein; similar to leucine-rich repeat family protein [Arabidopsis thaliana] (TAIR:AT2G33020.1); similar to leucine-rich repeat family protein [Arabidopsis thaliana] (TAIR:AT2G33060.1); similar to leucine-rich repeat family protein [Arabidopsis thaliana] (TAIR:AT2G33050.1); similar to putative kinase [Brassica napus] (GB:ABI99471.1); contains InterPro domain Leucine-ri…	3.42707	3.48131	3.24224	3.26794
245161_at	AT2G33070	ATNSP2, NSP2	jacalin lectin family protein; similar to ATMLP-470 (MYROSINASE-BINDING PROTEIN-LIKE PROTEIN-470) [Arabidopsis thaliana] (TAIR:AT3G16400.2); similar to jacalin lectin family protein [Arabidopsis thaliana] (TAIR:AT3G16390.1); similar to jacalin lectin family protein [Arabidopsis thaliana] (TAIR:AT3G16410.1); similar to epithiospecifier protein [Brassica oleracea var. italica] (GB:AAY53488.1); cont…	5.97371	6.14623	6.35223	7.05809
245162_at	AT2G33240	ATXID, XID	member of Myosin-like proteins, member of Myosin-like proteins	3.85135	4.00032	3.91484	4.08198
245163_at	AT2G33230	YUC7	flavin-containing monooxygenase, putative / FMO, putative; similar to flavin-containing monooxygenase / FMO (YUCCA3) [Arabidopsis thaliana] (TAIR:AT1G04610.1); similar to Pyridine nucleotide-disulphide oxidoreductase, class I; FAD-dependent pyridine nucleotide-disulphide oxidoreductase [Medicago truncatula] (GB:ABE89940.1); contains InterPro domain Flavin-containing monooxygenase FMO; (InterPro:I…	4.60878	4.60682	4.3596	4.53702
245164_at	AT2G33210	HSP60-2	chaperonin, putative; Identical to Chaperonin CPN60-like 1, mitochondrial precursor (HSP60-like 1) [Arabidopsis Thaliana] (GB:Q8L7B5;GB:O49314); similar to chaperonin, putative [Arabidopsis thaliana] (TAIR:AT3G13860.1); similar to HSP60 (Heat shock protein 60), ATP binding / protein binding / unfolded protein binding [Arabidopsis thaliana] (TAIR:AT3G23990.1); similar to GroEL-like chaperone, ATPa…	9.79945	9.62621	10.7433	10.8534
245165_at	AT2G33180	NA	similar to hypothetical protein [Triticum aestivum] (GB:CAJ19336.1); similar to Os09g0481800 [Oryza sativa (japonica cultivar-group)] (GB:NP_001063498.1)	9.62173	9.67687	5.97417	5.62343
245166_at	AT2G33170	NA	leucine-rich repeat transmembrane protein kinase, putative; similar to leucine-rich repeat transmembrane protein kinase, putative [Arabidopsis thaliana] (TAIR:AT5G48940.1); similar to leucine-rich repeat family protein / protein kinase family protein [Arabidopsis thaliana] (TAIR:AT1G17230.1); similar to leucine-rich repeat transmembrane protein kinase, putative [Arabidopsis thaliana] (TAIR:AT5G63…	6.20445	6.02255	6.50065	6.58635
245167_s_at	NA	NA	NA	9.21348	9.16101	9.50021	9.3791
245168_at	AT2G33150	KAT2, PED1, PKT3	Encodes an organellar (peroxisome, glyoxysome) 3-ketoacyl-CoA thiolase, involved in fatty acid b-oxidation during germination and subsequent seedling growth. Mutants have defects in glyoxysomal fatty acid beta-oxidation., Encodes an organellar (peroxisome, glyoxysome) 3-ketoacyl-CoA thiolase, involved in fatty acid b-oxidation during germination and subsequent seedling growth. Mutants have defect…	10.3887	10.6194	11.0748	11.0877
245169_at	AT2G33220	NA	similar to MEE4 (maternal effect embryo arrest 4) [Arabidopsis thaliana] (TAIR:AT1G04630.1); similar to F6 [Gossypium hirsutum] (GB:CAC84110.1); contains InterPro domain GRIM-19; (InterPro:IPR009346)	9.53918	9.72063	9.961	10.0489
245170_at	AT2G47570	NA	60S ribosomal protein L18 (RPL18A); Identical to Putative 60S ribosomal protein L18-1 (RPL18A) [Arabidopsis Thaliana] (GB:O22254); similar to 60S ribosomal protein L18 (RPL18C) [Arabidopsis thaliana] (TAIR:AT5G27850.1); similar to Putative 60S ribosomal protein L18-1 (GB:O22254); contains InterPro domain Ribosomal protein L18e; (InterPro:IPR000039)	3.94819	4.06589	3.81393	3.75004
245171_at	AT2G47560	NA	zinc finger (C3HC4-type RING finger) family protein; Identical to RING-H2 finger protein ATL2N (ATL2N) [Arabidopsis Thaliana] (GB:O22255); similar to ATL5 (Arabidopsis T?xicos en Levadura 5), protein binding / zinc ion binding [Arabidopsis thaliana] (TAIR:AT3G62690.1); similar to RING-H2 subgroup RHE protein [Populus alba x Populus tremula] (GB:AAW33880.1); contains InterPro domain Zinc finger, R…	6.59928	6.30643	8.18086	7.86372
245172_at	AT2G47540	NA	pollen Ole e 1 allergen and extensin family protein; similar to pollen Ole e 1 allergen and extensin family protein [Arabidopsis thaliana] (TAIR:AT4G02270.1); similar to TonB box, N-terminal [Medicago truncatula] (GB:ABE84972.1); contains InterPro domain Pollen Ole e 1 allergen and extensin; (InterPro:IPR006041)	4.03828	4.27794	7.91755	8.17585
245173_at	AT2G47520	HRE2	encodes a member of the ERF (ethylene response factor) subfamily B-2 of ERF/AP2 transcription factor family. The protein contains one AP2 domain. There are 5 members in this subfamily including RAP2.2 AND RAP2.12.	5.44293	4.58008	4.66125	5.86496
245174_at	AT2G47500	NA	microtubule motor; similar to ATK4 (ARABIDOPSIS THALIANA KINESIN 4), microtubule motor [Arabidopsis thaliana] (TAIR:AT5G27000.1); similar to kinesin motor protein-related [Arabidopsis thaliana] (TAIR:AT3G44730.1); similar to kinesin motor protein-related [Arabidopsis thaliana] (TAIR:AT1G09170.1); similar to Kinesin-4, putative, expressed [Oryza sativa (japonica cultivar-group)] (GB:ABF95490.1); s…	5.99161	6.07241	6.76766	6.95525
245175_at	AT2G47470	ATPDI11, ATPDIL2-1, MEE30, PDI11, UNE5	Encodes a protein disulfide isomerase-like (PDIL) protein, a member of a multigene family within the thioredoxin (TRX) superfamily., Encodes a protein disulfide isomerase-like (PDIL) protein, a member of a multigene family within the thioredoxin (TRX) superfamily., Encodes a protein disulfide isomerase-like (PDIL) protein, a member of a multigene family within the thioredoxin (TRX) superfamily., …	10.0666	10.0011	11.1597	11.2874
245176_at	AT2G47440	NA	DNAJ heat shock N-terminal domain-containing protein; similar to DNAJ heat shock N-terminal domain-containing protein [Arabidopsis thaliana] (TAIR:AT4G02100.1); similar to DNAJ heat shock N-terminal domain-containing protein [Arabidopsis thaliana] (TAIR:AT3G62570.1); similar to tetratricopeptide repeat, putative [Medicago truncatula] (GB:ABE90991.1); similar to tetratricopeptide repeat, putative …	10.0761	10.338	8.12539	8.31678
245177_at	AT5G12380	ANNAT8	annexin, putative; similar to ANN7 (ANN7, ANNEXIN ARABIDOPSIS 7), calcium ion binding / calcium-dependent phospholipid binding [Arabidopsis thaliana] (TAIR:AT5G10230.1); similar to Annexin-like protein RJ4 (GB:P51074); contains InterPro domain Annexin; (InterPro:IPR001464); contains InterPro domain Annexin, type plant; (InterPro:IPR009118)	3.51585	3.65294	3.35656	3.5408
245178_at	AT5G12390	FIS1B	binding; similar to binding [Arabidopsis thaliana] (TAIR:AT3G57090.1); similar to Os01g0951800 [Oryza sativa (japonica cultivar-group)] (GB:NP_001045414.1); similar to Os05g0383000 [Oryza sativa (japonica cultivar-group)] (GB:NP_001055409.1); similar to unknown protein [Oryza sativa (japonica cultivar-group)] (GB:BAD87890.1); contains InterPro domain Tetratricopeptide region; (InterPro:IPR013026)…	8.25313	8.24749	8.9332	8.76375
245179_at	NA	NA	NA	6.82593	6.65601	7.34889	7.33545
245180_at	AT5G12410	NA	THUMP domain-containing protein; similar to unknown protein [Arabidopsis thaliana] (TAIR:AT1G47970.1); similar to Os11g0568600 [Oryza sativa (japonica cultivar-group)] (GB:NP_001068115.1); similar to THUMP domain containing protein, expressed [Oryza sativa (japonica cultivar-group)] (GB:ABG22531.1); contains InterPro domain THUMP; (InterPro:IPR004114)	8.10929	8.12078	9.19057	9.2034
245181_at	AT5G12420	NA	similar to unknown protein [Arabidopsis thaliana] (TAIR:AT5G16350.1); similar to Protein of unknown function DUF1298 [Medicago truncatula] (GB:ABE82755.1); contains InterPro domain Protein of unknown function UPF0089; (InterPro:IPR004255); contains InterPro domain Protein of unknown function DUF1298; (InterPro:IPR009721)	5.57198	5.65521	8.52656	9.09512
245182_at	AT5G12430	NA	DNAJ heat shock N-terminal domain-containing protein; similar to DNAJ heat shock N-terminal domain-containing protein [Arabidopsis thaliana] (TAIR:AT2G41520.1); similar to unknown protein [Oryza sativa (japonica cultivar-group)] (GB:BAD81123.1); similar to Os01g0273500 [Oryza sativa (japonica cultivar-group)] (GB:NP_001042715.1); similar to Os05g0374600 [Oryza sativa (japonica cultivar-group)] (G…	6.27259	6.44978	6.69525	6.60168
245183_at	AT5G12440	NA	zinc finger (CCCH-type) family protein; similar to RNA binding [Arabidopsis thaliana] (TAIR:AT3G21100.2); similar to predicted protein [Populus alba x Populus tremula] (GB:AAR14273.1); contains InterPro domain Nucleotide-binding, alpha-beta plait; (InterPro:IPR012677); contains InterPro domain Zinc finger, CCCH-type; (InterPro:IPR000571); contains InterPro domain RNA-binding region RNP-1 (RNA rec…	6.8517	6.90891	6.42017	6.44368
245184_at	AT1G67790	NA	similar to unknown protein [Arabidopsis thaliana] (TAIR:AT3G01670.1); similar to conserved hypothetical protein [Medicago truncatula] (GB:ABD32254.1); contains domain NUCLEOREDOXIN (PTHR13871:SF2); contains domain THIOREDOXIN (PTHR13871)	3.62359	3.60582	3.51216	3.55607
245185_at	AT1G67760	NA	ATP binding / protein binding / unfolded protein binding; similar to T-complex protein 1 epsilon subunit, putative / TCP-1-epsilon, putative / chaperonin, putative [Arabidopsis thaliana] (TAIR:AT1G24510.1); similar to T complex protein (GB:2206327A); similar to Os06g0562600 [Oryza sativa (japonica cultivar-group)] (GB:NP_001057876.1); contains InterPro domain Chaperonin Cpn60/TCP-1; (InterPro:IPR…	5.6796	5.65611	6.73175	6.91439
245186_at	AT1G67710	ARR11	Encodes an Arabidopsis response regulator (ARR) protein that acts in concert with other type-B ARRs in the cytokinin signaling pathway.	4.48565	4.43548	7.09135	6.48516
245187_s_at	NA	NA	NA	8.0244	7.85744	9.02893	9.03547
245188_at	AT1G67660	NA	similar to unknown protein [Arabidopsis thaliana] (TAIR:AT1G13810.1); similar to unknown protein [Oryza sativa (japonica cultivar-group)] (GB:BAD05466.1); contains domain no description (G3D.3.90.320.10); contains domain ALPHA/BETA HYDROLASE RELATED (PTHR10992:SF3); contains domain ALPHA/BETA HYDROLASE RELATED (PTHR10992); contains domain Restriction endonuclease-like (SSF52980), similar to unkno…	8.4286	8.54867	6.68965	6.55189
245189_at	AT1G67670	NA	unknown protein	3.11242	3.21555	3.17707	3.24895
245190_at	AT1G67690	NA	peptidase M3 family protein / thimet oligopeptidase family protein; similar to metalloendopeptidase [Arabidopsis thaliana] (TAIR:AT5G51540.1); similar to Os01g0902200 [Oryza sativa (japonica cultivar-group)] (GB:NP_001045116.1); similar to endopeptidase-like protein [Oryza sativa (japonica cultivar-group)] (GB:BAB90533.1); contains InterPro domain Peptidase M3A and M3B, thimet/oligopeptidase F; (…	6.46333	6.37379	6.29691	6.31727
245191_at	AT1G67770	TEL2	Similar to terminal ear1 in Zea mays. A member of mei2-like gene family; phylogenetic analysis revealed that TEL2 belongs to the third clade of mei2-like proteins (TEL clade), with conserved two N-terminal RNA recognition motifs (RRM), in addition to the C-terminal RRM, shared among all mei2-like proteins. Expression patterns were similar to TEL1, with lower expression levels in most tissues exam…	5.39925	5.42059	4.78811	4.99746
245192_at	AT1G67780	NA	similar to unknown protein [Arabidopsis thaliana] (TAIR:AT1G67270.1); similar to PREDICTED: hypothetical protein [Strongylocentrotus purpuratus] (GB:XP_001188312.1); similar to PREDICTED: hypothetical protein, partial [Strongylocentrotus purpuratus] (GB:XP_788723.2); similar to Os05g0300700 [Oryza sativa (japonica cultivar-group)] (GB:NP_001055133.1); contains InterPro domain DDT; (InterPro:IPR00…	3.08857	3.17898	3.64298	3.43155
245193_at	AT1G67810	SUFE2	Fe-S metabolism associated domain-containing protein; similar to QS (QUINOLINATE SYNTHASE), quinolinate synthetase A [Arabidopsis thaliana] (TAIR:AT5G50210.1); similar to Os12g0290300 [Oryza sativa (japonica cultivar-group)] (GB:NP_001066600.1); similar to hypothetical protein tll1089 [Thermosynechococcus elongatus BP-1] (GB:NP_681880.1); similar to Os09g0270900 [Oryza sativa (japonica cultivar-g…	6.36531	5.48345	8.79958	8.19683
245194_at	AT1G67820	NA	protein phosphatase 2C, putative / PP2C, putative; similar to protein phosphatase 2C, putative / PP2C, putative [Arabidopsis thaliana] (TAIR:AT2G30020.1); similar to Avr9/Cf-9 rapidly elicited protein 284 [Nicotiana tabacum] (GB:AAP03883.1); contains InterPro domain Protein phosphatase 2C; (InterPro:IPR000222); contains InterPro domain Protein phosphatase 2C-like; (InterPro:IPR001932)	5.92503	6.01927	6.2649	6.34849
245195_at	AT1G67740	PSBY, YCF32	PsbY precursor (psbY) mRNA. This single nuclear gene is imported into the chloroplasts where it is processed into two integral membrane proteins with identical topology (PsbY-1 and PsbY-2). The protein appears to bind manganese but its role is not well understood., PsbY precursor (psbY) mRNA. This single nuclear gene is imported into the chloroplasts where it is processed into two integral membra…	13.3844	13.5082	7.50462	7.57329
245196_at	AT1G67750	NA	pectate lyase family protein; Identical to Probable pectate lyase 5 precursor (EC 4.2.2.2) [Arabidopsis Thaliana] (GB:Q9FXD8;GB:Q8L8V9;GB:Q8W116); similar to pectate lyase family protein [Arabidopsis thaliana] (TAIR:AT4G24780.1); similar to pectate lyase family protein [Arabidopsis thaliana] (TAIR:AT5G63180.1); similar to pectate lyase [Salix (GB:BAB59066.1); similar to pectate lyase [Gossypium h…	7.26625	7.74707	7.79158	8.26404
245197_at	AT1G67800	NA	copine-related; similar to copine-related [Arabidopsis thaliana] (TAIR:AT5G14420.2); similar to RING-finger protein [Capsicum annuum] (GB:AAX20031.1); contains InterPro domain Copine; (InterPro:IPR010734); contains InterPro domain von Willebrand factor, type A; (InterPro:IPR002035); contains InterPro domain Zinc finger, RING-type; (InterPro:IPR001841), protein binding / zinc ion binding; similar …	6.48164	6.61946	8.85074	8.23248
245198_at	AT1G67700	NA	similar to At1g67700/F12A21_30 [Medicago truncatula] (GB:ABE84614.1); contains domain OLIGOPEPTIDASE (PTHR11804:SF2); contains domain PROTEASE M3 THIMET OLIGOPEPTIDASE-RELATED (PTHR11804)	10.9235	10.8963	6.81957	6.51495
245199_at	AT1G67730	ATKCR1, KCR1, YBR159	b-keto acyl reductase, putative (GLOSSY8); similar to short-chain dehydrogenase/reductase (SDR) family protein [Arabidopsis thaliana] (TAIR:AT1G24470.1); similar to putative 3-ketoacyl-CoA reductase 1 [Brassica napus] (GB:AAO43448.1); contains InterPro domain Short-chain dehydrogenase/reductase SDR; (InterPro:IPR002198); contains InterPro domain Glucose/ribitol dehydrogenase; (InterPro:IPR002347)…	10.3342	10.4379	10.9892	11.0675
245200_at	AT1G67850	NA	similar to unknown protein [Arabidopsis thaliana] (TAIR:AT1G13000.2); similar to Protein of unknown function DUF707 [Medicago truncatula] (GB:ABE91787.1); contains InterPro domain Protein of unknown function DUF707; (InterPro:IPR007877)	7.36847	7.34224	6.7849	6.86883
245201_at	AT1G67840	CSK, CSK	ATP-binding region, ATPase-like domain-containing protein; similar to ATP-binding protein [Populus trichocarpa] (GB:ABG37640.1); contains InterPro domain Histidine kinase, homodimeric; (InterPro:IPR009082); contains InterPro domain ATP-binding region, ATPase-like; (InterPro:IPR003594), ATP-binding region, ATPase-like domain-containing protein; similar to ATP-binding re (GB:ABA97492.1); contains I…	9.25947	9.32353	6.75998	6.96865
245202_at	AT1G67720	NA	leucine-rich repeat family protein / protein kinase family protein; similar to unknown protein [Arabidopsis thaliana] (TAIR:AT2G37050.3); similar to leucine-rich repeat family protein, putative, expressed [Oryza sativa (japonica cultivar-group)] (GB:ABA95578.2); similar to leucine-rich repeat family protein, putative, expressed [Oryza sativa (japonica cultivar-group)] (GB:ABA91110.1); similar to …	6.39299	6.24505	6.32697	6.69508
245203_at	AT3G33080	NA	similar to unknown protein [Arabidopsis thaliana] (TAIR:AT3G30650.1)	3.15463	3.16265	3.06661	2.94167
245204_at	AT5G12270	NA	oxidoreductase, 2OG-Fe(II) oxygenase family protein; similar to oxidoreductase, 2OG-Fe(II) oxygenase family protein [Arabidopsis thaliana] (TAIR:AT3G13610.1); similar to putative flavanone 3-hydroxylase [Oryza sativa (japonica cultivar-group)] (GB:AAL58118.1); similar to Os04g0581000 [Oryza sativa (japonica cultivar-group)] (GB:NP_001053651.1); contains InterPro domain 2OG-Fe(II) oxygenase; (Inte…	4.50948	4.48496	6.09185	6.53598
245205_at	AT5G12280	NA	RNA binding; similar to SWAP (Suppressor-of-White-APricot)/surp domain-containing protein / ubiquitin family protein [Arabidopsis thaliana] (TAIR:AT1G14650.1); similar to Chain A, Solution Structure Of Ubiquitin-Like Domain In Splicing Factor Aal91182 (GB:1WE6); contains InterPro domain SWAP/Surp; (InterPro:IPR000061); contains InterPro domain Ubiquitin; (InterPro:IPR000626)	4.86042	5.0777	5.24026	5.48845
245206_at	AT5G12290	DGS1	similar to expressed protein [Oryza sativa (japonica cultivar-group)] (GB:ABF96236.1)	7.30753	7.38931	8.58601	8.5733
245207_at	AT5G12310	NA	zinc finger (C3HC4-type RING finger) family protein; similar to zinc finger (C3HC4-type RING finger) family protein [Arabidopsis thaliana] (TAIR:AT5G19430.1); similar to Os01g0954400 [Oryza sativa (japonica cultivar-group)] (GB:NP_001045432.1); contains InterPro domain Zinc finger, RING-type; (InterPro:IPR001841)	8.9324	8.97014	9.16806	8.91771
245208_at	AT5G12330	LRP1	A member of SHI gene family. Arabidopsis thaliana has ten members that encode proteins with a RING finger-like zinc finger motif. Despite being highly divergent in sequence, many of the SHI-related genes are partially redundant in function and synergistically promote gynoecium, stamen and leaf development in Arabidopsis. Expressed in lateral root primordia and induced by auxin.	5.58933	5.61724	7.39527	7.6461
245209_at	AT5G12340	NA	similar to unknown protein [Arabidopsis thaliana] (TAIR:AT1G28190.1); similar to putative protein [Medicago truncatula] (GB:ABE89838.1)	3.85833	3.88552	7.53852	7.40714
245210_at	AT5G12350	NA	Ran GTPase binding / chromatin binding / zinc ion binding; similar to zinc finger protein, putative / regulator of chromosome condensation (RCC1) family protein [Arabidopsis thaliana] (TAIR:AT5G42140.1); similar to zinc finger protein (PRAF1) / regulator of chromosome condensation (RCC1) family protein [Arabidopsis thaliana] (TAIR:AT1G76950.1); similar to zinc finger protein, putative / regulator…	7.01445	7.03336	7.1936	7.13308
245211_at	AT5G12370	SEC10, SEC10	SEC10 (EXOCYST COMPLEX COMPONENT SEC10); Identical to Exocyst complex component 5 (Exocyst complex component Sec10) (SEC10) [Arabidopsis Thaliana] (GB:Q8RVQ5;GB:Q94CK5); similar to Os12g0238100 [Oryza sativa (japonica cultivar-group)] (GB:NP_001066469.1); similar to Exocyst complex component Sec10, putative, expressed [Oryza sativa (japonica cultivar-group)] (GB:ABG21938.1); similar to AMP-depend…	8.54539	8.61677	8.62913	8.64062
245212_at	NA	NA	NA	3.97397	4.1476	3.78245	3.74039
245213_at	AT1G44575	NPQ4, PSBS	Encoding PSII-S (CP22), a ubiquitous pigment-binding protein associated with photosystem II (PSII) of higher plants. Involved in nonphotochemical quenching rather than in photosynthesis. Mutant has a normal violaxanthin cycle but has a limited capacity of quenching singlet excited chlorophylls and is tolerant to lipid peroxidation., Encoding PSII-S (CP22), a ubiquitous pigment-binding protein ass…	13.2404	13.1559	7.49658	7.47047
245214_at	NA	NA	NA	3.69097	3.50089	3.30944	3.4563
245215_at	AT1G67830	ATFXG1, FXG1	Encodes a protein with &#945;-fucosidase activity. The activity was assessed on 2'-fucosyl-lactitol. AtFXG1 was able to remove the t-fucosyl residues of XXFG xyloglucan oligosaccharides., Encodes a protein with &#945;-fucosidase activity. The activity was assessed on 2'-fucosyl-lactitol. AtFXG1 was able to remove the t-fucosyl residues of XXFG xyloglucan oligosaccharides.	8.48678	8.38981	6.13081	6.42552
245216_at	AT4G16143	IMPA-2	importin alpha-2, putative (IMPA-2); similar to AT-IMP (Arabidopsis thaliana importin alpha), protein transporter [Arabidopsis thaliana] (TAIR:AT3G06720.2); similar to putative importin alpha [Trifolium pratense] (GB:BAE71209.1); similar to importin alpha 2 [Capsicum annuum] (GB:AAK38727.1); similar to importin [Oryza sativa] (GB:AAQ13406.1); contains InterPro domain Armadillo; (InterPro:IPR00022…	8.1308	8.29185	8.59846	8.42311
245217_at	AT1G38340	NA	gypsy-like retrotransposon family (Athila), has a 3.7e-36 P-value blast match to GB:CAA57397 Athila ORF 1 (Arabidopsis thaliana)	4.10919	4.31009	3.99078	4.00901
245218_s_at	NA	NA	NA	8.17806	7.9297	5.30075	5.35801
245219_at	NA	NA	NA	10.4287	10.1216	6.33296	6.40546
245220_at	AT1G59171	NA	similar to unknown protein [Arabidopsis thaliana] (TAIR:AT1G58936.1); similar to unknown protein [Arabidopsis thaliana] (TAIR:AT1G58643.1); similar to unknown protein [Arabidopsis thaliana] (TAIR:AT1G59312.1); contains InterPro domain Protein of unknown function DUF941; (InterPro:IPR009286)	3.17997	3.05527	3.15352	3.33801
245221_s_at	NA	NA	NA	3.65804	3.66867	3.69766	3.71957
245222_at	AT3G29787	NA	CACTA-like transposase family (Ptta/En/Spm), has a 4.8e-35 P-value blast match to At5g29026.1/8-244 CACTA-like transposase family (Ptta/En/Spm) (CACTA-element) (Arabidopsis thaliana)	3.45182	3.39928	3.30206	3.2667
245223_at	AT3G29791	NA	contains InterPro domain Polynucleotidyl transferase, Ribonuclease H fold; (InterPro:IPR012337)	3.69989	3.6858	3.43321	3.48636
245224_at	AT3G29796	NA	unknown protein	4.30363	4.55973	4.086	4.17154
245225_at	AT3G29800	NA	AAA-type ATPase family; similar to AAA-type ATPase family protein [Arabidopsis thaliana] (TAIR:AT5G17740.1); similar to Os05g0588900 [Oryza sativa (japonica cultivar-group)] (GB:NP_001056478.1); similar to putative AAA-type ATPase [Oryza sativa (japonica cultivar-group)] (GB:AAT37998.1); contains InterPro domain AAA ATPase, central region; (InterPro:IPR003959)	4.60904	4.76202	4.53382	4.72973
245226_at	AT3G29970	NA	germination protein-related; similar to senescence-associated protein, putative [Arabidopsis thaliana] (TAIR:AT3G48140.1); similar to Os07g0604700 [Oryza sativa (japonica cultivar-group)] (GB:NP_001060223.1); similar to Os07g0604600 [Oryza sativa (japonica cultivar-group)] (GB:NP_001060222.1); similar to B12D-like protein [Phaseolus vulgaris] (GB:AAR13310.1); contains InterPro domain B12D; (Inter…	4.98901	4.60043	4.5649	4.37119
245227_s_at	AT1G08410	NA	GTP-binding family protein; similar to GTP-binding family protein [Arabidopsis thaliana] (TAIR:AT2G27200.1); similar to expressed protein [Oryza sativa (japonica cultivar-group)] (GB:AAU89192.1); similar to GTP1/OBG [Medicago truncatula] (GB:ABE78155.1); similar to Os12g0618300 [Oryza sativa (japonica cultivar-group)] (GB:NP_001067291.1); contains InterPro domain GTP-binding protein, HSR1-related…	4.78532	4.96081	4.95578	4.54758
245228_at	AT3G29810	COBL2	phytochelatin synthetase family protein / COBRA cell expansion protein COBL2; Identical to COBRA-like protein 2 precursor (COBL2) [Arabidopsis Thaliana] (GB:Q8L8Q7;GB:Q9FWK1;GB:Q9LJ49); similar to COBL4/IRX6 (COBRA-LIKE4), hydrolase, hydrolyzing O-glycosyl compounds / polysaccharide binding [Arabidopsis thaliana] (TAIR:AT5G15630.1); similar to COB (COBRA) [Arabidopsis thaliana] (TAIR:AT5G60920.1)…	7.10429	6.34338	7.30584	7.85485
245229_at	AT4G25620	NA	hydroxyproline-rich glycoprotein family protein; similar to hydroxyproline-rich glycoprotein family protein [Arabidopsis thaliana] (TAIR:AT5G52430.1); similar to Os02g0822000 [Oryza sativa (japonica cultivar-group)] (GB:NP_001048555.1); similar to unknown [Thellun (GB:ABJ98061.1)	8.4331	8.37159	6.4228	6.78287
245230_at	AT4G25610	NA	zinc finger (C2H2 type) family protein; similar to unknown protein [Arabidopsis thaliana] (TAIR:AT2G22795.1); similar to Os09g0570200 [Oryza sativa (japonica cultivar-group)] (GB:NP_001063984.1); contains InterPro domain Zinc finger, C2H2-type; (InterPro:IPR007087)	5.35404	5.41098	6.15169	6.0391
245231_at	NA	NA	NA	6.12931	6.41418	5.68737	5.88672
245232_at	AT4G25590	ADF7	actin binding; similar to actin-depolymerizing factor, putative [Arabidopsis thaliana] (TAIR:AT5G52360.1); similar to pollen specific actin-depolymerizing factor 2 [Nicotiana tabacum] (GB:AAL91667.1); contains InterPro domain Actin-binding, cofilin/tropomyosin type; (InterPro:IPR002108)	3.45291	3.4303	3.42158	3.42444
245233_at	AT4G25580	NA	stress-responsive protein-related; similar to RD29B (RESPONSIVE TO DESSICATION 29B) [Arabidopsis thaliana] (TAIR:AT5G52300.1); similar to cor78 (GB:AAA32776.1); contains InterPro domain CAP160; (InterPro:IPR012418)	4.56181	4.51863	4.08575	4.03329
245234_at	AT4G25560	AtMYB18, MYB18	Member of the R2R3 factor gene family., Member of the R2R3 factor gene family.	4.60951	4.97067	5.57732	5.64199
245235_at	AT4G25550	NA	similar to ATCFIM-25/CFIM-25 (ARABIDOPSIS HOMOLOG OF CFIM-25) [Arabidopsis thaliana] (TAIR:AT4G29820.1); similar to OSJNBa0032F06.22 [Oryza sativa (japonica cultivar-group)] (GB:CAE03439.1); similar to Os04g0683100 [Oryza sativa (japonica cultivar-group)] (GB:NP_001054301.1); similar to H0124B04.17 [Oryza sativa (indica cultivar-group)] (GB:CAJ86300.1); contains domain PRE-MRNA CLEAVAGE FACTOR IM…	9.09952	9.19341	8.91821	9.00765
245236_at	AT4G25540	ATMSH3, MSH3	encodes a DNA mismatch repair homolog of human MutS gene, MSH6. There are four MutS genes in Arabidopsis, MSH2, MSH3, MSH6, and MSH7, which all act as heterodimers and bind to 51-mer duplexes. MSH2*MSH3 heterodimers bound 'insertion-deletion' DNA with three nucleotides (+AAG) or one nucleotide (+T) looped out much better than they bound DNA with a base/base mispair (T/G)., encodes a DNA mismatch …	5.24671	5.25164	5.38486	5.72082
245237_at	AT4G25520	SLK1	transcriptional co-regulator family protein; similar to transcriptional co-regulator family protein [Arabidopsis thaliana] (TAIR:AT4G25515.1); similar to SEU1 protein [Antirrhinum majus] (GB:CAF18247.1)	6.17901	6.28931	6.27818	6.13559
245238_at	AT4G25570	ACYB-2	Encodes cytochrome b561.	10.5389	10.6649	11.0094	10.913
245239_at	AT4G25530	FWA, HDG6	Encodes a homeodomain-containing transcription factor that controls flowering. FWA is silenced in wild type plants and reverse of the imprinted silencing causes a late flowering phenotype. FWA gene contains two tandem repeats around the transcription start site that are necessary and sufficient for silencing via DNA methylation., Encodes a homeodomain-containing transcription factor that controls…	4.22302	4.34144	4.04591	4.22385
245240_at	AT1G44510	NA	copia-like retrotransposon family, has a 0. P-value blast match to dbj|BAA78426.1| polyprotein (AtRE2-1) (Arabidopsis thaliana) (Ty1_Copia-element)	4.3804	4.56701	3.82972	4.15269
245241_at	AT1G44478	NA	similar to ATCYP59/CYP59 (CYCLOPHILIN 59), RNA binding / nucleic acid binding / peptidyl-prolyl cis-trans isomerase [Arabidopsis thaliana] (TAIR:AT1G53720.1); similar to Os06g0670500 [Oryza sativa (japonica cultivar-group)] (GB:NP_001058329.1); similar to PREDICTED: similar to CG5808-PA [Tribolium castaneum] (GB:XP_968771.1); contains InterPro domain Peptidyl-prolyl cis-trans isomerase, cyclophil…	3.79551	3.68062	3.39683	3.39021
245242_at	AT1G44446	ATCAO, CAO, CH1	Encodes chlorophyllide <i>a</i> oxygenase which converts chlorophyllide <i>a</i> to chlorophyllide <i>b</i> by catalyzing two successive hydroxylations at the 7-methyl group of chlorophyllide <i>a</i> . Mutants are deficient in pigments that associate with thylakoid membrane proteins, lacking chlorophyll <i>b</i> and light-harvesting proteins of photosystem II. The protein was shown through cross…	10.7958	10.9857	6.10777	6.22306
245243_at	AT1G44414	NA	similar to Os05g0435400 [Oryza sativa (japonica cultivar-group)] (GB:NP_001055643.1)	5.10279	5.07445	4.619	4.70552
245244_at	AT1G44350	ILL6	encodes a protein similar to IAA amino acid conjugate hydrolase.	8.5766	8.16958	6.52758	6.48198
245245_at	AT1G44318	hemb2	HEMB2; porphobilinogen synthase; similar to HEMB1 [Arabidopsis thaliana] (TAIR:AT1G69740.2); similar to aminolevulinate dehydratase [Raphanus sativus] (GB:AAK15323.1); contains InterPro domain Delta-aminolevulinic acid dehydratase; (InterPro:IPR001731)	4.39622	4.54751	5.17003	4.64766
245246_at	AT1G44224	NA	Encodes a ECA1 gametogenesis related family protein	3.82962	3.87825	3.61092	3.57377
245247_at	AT4G17230	SCL13	Encodes a scarecrow-like protein (SCL13). Member of GRAS gene family.	7.37607	7.49885	7.52866	7.37775
245248_at	AT4G15415	ATB', ATB'	B' regulatory subunit of PP2A, B' regulatory subunit of PP2A (AtB'gamma)	6.76491	6.85441	6.7904	6.64058
245249_at	AT4G16760	ACX1, ATACX1	Encodes a medium to long-chain acyl-CoA oxidase. Catalyzing the first step of fatty acid beta-oxidation. Gene expression is induced by wounding, drought stress, abscisic acid, and jasmonate., Encodes a medium to long-chain acyl-CoA oxidase. Catalyzing the first step of fatty acid beta-oxidation. Gene expression is induced by wounding, drought stress, abscisic acid, and jasmonate.	10.1011	9.79329	10.5182	10.4412
245250_at	AT4G17490	ATERF6, ERF-6-6, ERF6	Encodes a member of the ERF (ethylene response factor) subfamily B-3 of ERF/AP2 transcription factor family (ATERF-6). The protein contains one AP2 domain. There are 18 members in this subfamily including ATERF-1, ATERF-2, AND ATERF-5., Encodes a member of the ERF (ethylene response factor) subfamily B-3 of ERF/AP2 transcription factor family (ATERF-6). The protein contains one AP2 domain. There …	8.48977	7.69911	7.86377	7.60913
245251_at	AT4G17615	ATCBL1, CBL1, SCABP5	member of AtCBLs (Calcineurin B-like Calcium Sensor Proteins). Protein level is increased upon high salt, mannitol, and cold stresses., member of AtCBLs (Calcineurin B-like Calcium Sensor Proteins). Protein level is increased upon high salt, mannitol, and cold stresses., member of AtCBLs (Calcineurin B-like Calcium Sensor Proteins). Protein level is increased upon high salt, mannitol, and cold st…	6.96582	6.89626	7.20703	7.62903
245252_at	AT4G17500	ATERF-1, ERF-1	Encodes a member of the ERF (ethylene response factor) subfamily B-3 of ERF/AP2 transcription factor family (ATERF-1). The protein contains one AP2 domain. There are 18 members in this subfamily including ATERF-1, ATERF-2, AND ATERF-5., Encodes a member of the ERF (ethylene response factor) subfamily B-3 of ERF/AP2 transcription factor family (ATERF-1). The protein contains one AP2 domain. There …	8.29938	8.0322	7.55932	7.87168
245253_at	AT4G15440	CYP74B2, HPL1	Encodes a hydroperoxide lyase. Also a member of the CYP74B cytochrome p450 family. In the ecotype Columbia (Col) the gene contains a 10-nucleotide deletion in its first exon that causes it to code for a truncated protein that results in a non-functional hydroperoxide lyase., Encodes a hydroperoxide lyase. Also a member of the CYP74B cytochrome p450 family. In the ecotype Columbia (Col) the gene c…	5.70161	5.73193	4.01249	3.98129
245254_at	AT4G14680	APS3	ATP sulfurylase	8.868	9.5824	7.6744	7.74206
245255_at	AT4G14110	COP9, CSN8, EMB143, FUS7	Represses photomorphogenesis and induces skotomorphogenesis in the dark. A component of the COP9 signalosome complex., Represses photomorphogenesis and induces skotomorphogenesis in the dark. A component of the COP9 signalosome complex., Represses photomorphogenesis and induces skotomorphogenesis in the dark. A component of the COP9 signalosome complex., Represses photomorphogenesis and induces s…	8.63243	8.67528	9.26541	9.19567
245256_at	AT4G15090	FAR1	Encodes a nuclear localized protein involved in far red light response signaling. Loss of function mutants are defective in far red light responses. Interacts with homologous gene FHY3.	6.6552	6.33218	6.74365	6.64058
245257_at	AT4G14640	CAM8	encodes a divergent member of calmodulin, which is an EF-hand family of Ca2+-binding proteins. This gene is expressed in leaves, flowers and siliques. The gene functionally complements yeast calmodulin 1 (CAM1). Also the protein does not form formed a complex with a basic amphiphilic helical peptide in the presence of Ca2+ in vitro. Authors suggest that this gene may represent a Ca2+-binding sens…	3.54583	3.33863	4.87454	4.12103
245258_at	AT4G15340	04C11, ATPEN1, PEN1	pentacyclic triterpene synthase, pentacyclic triterpene synthase, pentacyclic triterpene synthase	4.15391	4.18327	7.73614	7.74106
245259_at	AT4G14150	KINESIN-12A, PAKRP1	phragmoplast-associated kinesin-related protein 1 (PAKRP1), phragmoplast-associated kinesin-related protein 1 (PAKRP1)	5.76295	5.43521	5.79597	5.87396
245260_at	AT4G16360	NA	5'-AMP-activated protein kinase beta-2 subunit, putative; Identical to SNF1-related protein kinase regulatory subunit beta-2 (AKIN beta2) (AKINB2) (KINB2) [Arabidopsis Thaliana] (GB:Q9SCY5;GB:O23481); similar to 5'-AMP-activated protein kinase beta-2 subunit, putative [Arabidopsis thaliana] (TAIR:AT5G21170.1); similar to AKIN beta2 [Medicago truncatula] (GB:AAO61677.1); contains InterPro domain 5…	8.37978	8.35741	8.68559	8.50866
245261_at	AT4G14385	NA	similar to Os01g0233400 [Oryza sativa (japonica cultivar-group)] (GB:NP_001042511.1); similar to Os12g0298600 [Oryza sativa (japonica cultivar-group)] (GB:NP_001066614.1); similar to Eaf6 CG12756-PA [Drosophila melanogaster] (GB:NP_647981.1); contains domain gb def: Hypothetical protein At4g14385 (Hypothetical protein At4g14385/FCAALL.166) (PTHR13476:SF1); contains domain FAMILY NOT NAMED (PTHR13…	7.80531	7.77894	7.81812	7.72847
245262_at	AT4G16563	NA	aspartyl protease family protein; similar to aspartyl protease family protein [Arabidopsis thaliana] (TAIR:AT5G45120.1); similar to Peptidase aspartic, active site [Medicago truncatula] (GB:ABE80893.1); contains InterPro domain Peptidase A1, pepsin; (InterPro:IPR001461); contains InterPro domain Peptidase aspartic, catalytic; (InterPro:IPR009007)	7.3711	7.00199	6.96346	7.44553
245263_at	AT4G17740	NA	C-terminal processing protease, putative; similar to peptidase S41 family protein [Arabidopsis thaliana] (TAIR:AT3G57680.1); similar to C-terminal processing protease, putative [Brassica oleracea] (GB:ABD65160.1); contains InterPro domain PDZ/DHR/GLGF; (InterPro:IPR001478); contains InterPro domain Peptidase S41; (InterPro:IPR005151); contains InterPro domain Peptidase S41A, C-terminal protease; …	9.38255	9.32149	6.38745	6.66951
245264_at	AT4G17245	NA	zinc finger (C3HC4-type RING finger) family protein; similar to zinc finger (C3HC4-type RING finger) family protein [Arabidopsis thaliana] (TAIR:AT5G47610.1); similar to RNA recognition motif. (a.k.a. RRM, RBD, or RNP domain) containing protein [Brassica oleracea] (GB:ABD64996.1); contains InterPro domain Zinc finger, RING-type; (InterPro:IPR001841)	10.1737	9.82736	3.79721	3.63976
245265_at	AT4G14400	ACD6	encodes a novel protein with putative ankyrin and transmembrane regions. It is a member of one of the largest uncharacterized gene families in higher plants. The gene is involved in resistance to Pseudomonas syringae.	5.45897	5.40518	3.59066	3.7428
245266_at	AT4G17070	NA	similar to Os03g0100300 [Oryza sativa (japonica cultivar-group)] (GB:NP_001048644.1); contains InterPro domain Peptidyl-prolyl cis-trans isomerase, cyclophilin type; (InterPro:IPR002130)	7.01192	6.73179	7.63835	7.62653
245267_at	AT4G14060	NA	major latex protein-related / MLP-related; similar to major latex protein-related / MLP-related [Arabidopsis thaliana] (TAIR:AT2G01520.1); similar to major latex-like protein [Rubus idaeus] (GB:CAA11844.1); similar to ripening-induced protein [Fragaria vesca] (GB:CAA04770.1); contains InterPro domain Bet v I allergen; (InterPro:IPR000916)	3.10294	3.19903	7.69825	8.39326
245268_at	AT4G16570	ATPRMT7, PRMT7	protein arginine N-methyltransferase-related; similar to protein arginine N-methyltransferase, putative [Arabidopsis thaliana] (TAIR:AT4G29510.1); similar to Os06g0105500 [Oryza sativa (japonica cultivar-group)] (GB:NP_001056556.1); similar to SAM (and some other nucleotide) binding motif [Medicago truncatula] (GB:ABE80892.1); contains InterPro domain SAM (and some other nucleotide) binding motif…	7.18975	6.99375	6.88823	7.08169
245269_at	AT4G14500	NA	similar to unknown protein [Arabidopsis thaliana] (TAIR:AT3G23080.1); similar to putative membrane related protein CP5 [Oryza sativa (japonica cultivar-group)] (GB:BAC83004.1); contains InterPro domain Lipid-binding START; (InterPro:IPR002913)	9.29624	9.47866	9.10175	9.18257
245270_at	AT4G14960	TUA6	Encodes an alpha-tubulin isoform required for right handed helical growth.	11.3838	11.4833	11.7538	11.7145
245271_at	AT4G16430	NA	basic helix-loop-helix (bHLH) family protein; similar to basic helix-loop-helix (bHLH) family protein [Arabidopsis thaliana] (TAIR:AT2G46510.1); similar to Os01g0705700 [Oryza sativa (japonica cultivar-group)] (GB:NP_001044012.1); similar to Os01g0235700 [Oryza sativa (japonica cultivar-group)] (GB:NP_001042524.1); similar to bHLH protein -like [Oryza sativa (japonica cultivar-group)] (GB:BAD8126…	7.13415	7.30498	8.01379	7.98526
245272_at	AT4G17250	NA	similar to unknown protein [Arabidopsis thaliana] (TAIR:AT5G47580.1); similar to hypothetical protein 40.t00008 [Brassica oleracea] (GB:ABD65133.1)	5.2876	5.27874	4.34406	4.22712
245273_at	AT4G14950	NA	similar to unknown protein [Arabidopsis thaliana] (TAIR:AT1G05360.1); similar to conserved hypothetical protein [Medicago truncatula] (GB:ABE91712.1); contains domain VACUOLE MEMBRANE PROTEIN 1 (PTHR10281:SF1); contains domain MEMBRANE ASSOCIATED PROGESTERONE RECEPTOR-RELATED (PTHR10281)	6.96072	7.135	7.77383	7.68177
245274_at	AT4G14360	NA	dehydration-responsive protein-related; similar to dehydration-responsive protein-related [Arabidopsis thaliana] (TAIR:AT1G04430.1); similar to dehydration-responsive protein-related [Arabidopsis thaliana] (TAIR:AT5G14430.1); similar to dehydration-responsive protein-related [Arabidopsis thaliana] (TAIR:AT3G23300.1); similar to dehydration-responsive protein, putative, expressed [Oryza sativa (ja…	9.4157	9.38341	8.86661	8.8732
245275_at	AT4G15210	AT-BETA-AMY, ATBETA-AMY, BAM5, BMY1, RAM1	cytosolic beta-amylase expressed in rosette leaves and inducible by sugar. RAM1 mutants have reduced beta amylase in leaves and stems., cytosolic beta-amylase expressed in rosette leaves and inducible by sugar. RAM1 mutants have reduced beta amylase in leaves and stems., cytosolic beta-amylase expressed in rosette leaves and inducible by sugar. RAM1 mutants have reduced beta amylase in leaves and…	4.99372	5.42005	3.57751	3.75073
245276_at	AT4G16780	ATHB-2, ATHB2, HAT4, HB-2, ATHB-2, ATHB2, HAT4, HB-2	ATHB-2 (Homeobox-leucine zipper protein HAT4); DNA binding / transcription factor; Identical to Homeobox-leucine zipper protein HAT4 (Homeodomain-leucine zipper protein HAT4) (HD-ZIP protein 4) (Homeodomain transcription factor ATHB-2) (HD-ZIP protein ATHB-2) (HAT4) [Arabidopsis Thaliana] (GB:Q05466); similar to HAT2, transcription factor [Arabidopsis thaliana] (TAIR:AT5G47370.1); similar to hypo…	7.2802	7.90516	7.02252	6.93576
245277_at	AT4G15550	IAGLU	UDP-glucose:indole-3-acetate beta-D-glucosyltransferase	8.12982	8.03983	7.96772	8.48619
245278_at	AT4G17730	ATSYP23, SYP23	member of SYP2 Gene Family, member of SYP2 Gene Family	8.71072	8.6125	9.35272	8.59384
245279_at	AT4G17270	NA	Mo25 family protein; Identical to Putative MO25-like protein At4g17270 [Arabidopsis Thaliana] (GB:Q9M0M4;GB:O23570); similar to Mo25 family protein [Arabidopsis thaliana] (TAIR:AT5G47540.1); similar to MO25 protein -related [Brassica oleracea] (GB:ABD64974.1); contains InterPro domain Armadillo-like helical; (InterPro:IPR011989)	8.30363	8.33247	9.22864	8.95931
245280_at	AT4G16845	VRN2	The VERNALIZATION2 (VRN2) gene mediates vernalization and encodes a nuclear-localized zinc finger protein with similarity to Polycomb group (PcG) proteins of plants and animals. In wild-type Arabidopsis, vernalization results in the stable reduction of the levels of the floral repressor FLC. In vrn2 mutants, FLC expression is downregulated normally in response to vernalization, but instead of rem…	7.71338	7.73174	8.10809	8.13654
245281_at	AT4G15560	CLA, CLA1, DEF, DXPS2, DXS	Encodes a protein with 1-deoxyxylulose 5-phosphate synthase activity involved in the MEP pathway. It is essential for chloroplast development in Arabidopsis, Encodes a protein with 1-deoxyxylulose 5-phosphate synthase activity involved in the MEP pathway. It is essential for chloroplast development in Arabidopsis, Encodes a protein with 1-deoxyxylulose 5-phosphate synthase activity involved in th…	11.3463	11.6549	9.34392	9.29039
245282_at	AT4G14990	NA	similar to unknown protein [Arabidopsis thaliana] (TAIR:AT3G22270.1); similar to unknown protein [Oryza sativa (japonica cultivar-group)] (GB:BAD52714.1); contains domain SUBFAMILY NOT NAMED (PTHR21551:SF13); contains domain FAMILY NOT NAMED (PTHR21551)	7.96781	8.17651	8.34802	8.26803
245283_at	AT4G13980	AT-HSFA5, HSFA5	member of Heat Stress Transcription Factor (Hsf) family, member of Heat Stress Transcription Factor (Hsf) family	6.31583	6.3083	6.64367	6.4162
245284_at	AT4G14210	PDE226, PDS, PDS3	Encodes phytoene desaturase (phytoene dehydrogenase), an enzyme that catalyzes the desaturation of phytoene to zeta-carotene during carotenoid biosynthesis. Processed protein is localized to the plastid., Encodes phytoene desaturase (phytoene dehydrogenase), an enzyme that catalyzes the desaturation of phytoene to zeta-carotene during carotenoid biosynthesis. Processed protein is localized to the…	10.4456	10.3349	7.65877	7.59221
245285_s_at	NA	NA	NA	9.52748	9.56679	9.09485	8.82183
245286_at	AT4G14880	ATCYS-3A, CYTACS1, OASA1, OLD3	Encodes a cytosolic isoform of cytosolic O-acetylserine(thiol)lyase, a key enzyme in cysteine biosynthesis and for the fixation of inorganic sulfide. It catalyzes the formation of cysteine from O-acetylserine and inorganic sulfide. Gene expression is predominant in the root cortex and the xylem parenchyma. Gene expression is induced in leave, stems and roots by high salt and heavy metal stresses,…	11.5599	11.833	11.99	12.1931
245287_at	AT4G14910	HISN5B, HISN5B	imidazoleglycerol-phosphate dehydratase; similar to imidazoleglycerol-phosphate dehydratase 1 (IGPD1) [Arabidopsis thaliana] (TAIR:AT3G22425.2); similar to imidazoleglycerol phosphate dehydratase [Thlaspi goesingense] (GB:AAC83458.1); contains InterPro domain Imidazoleglycerol-phosphate dehydratase; (InterPro:IPR000807), similar to imidazoleglycerol-phosphate dehydratase 1 (IGPD1) [Arabidopsis th…	9.04523	9.14648	7.35951	7.41122
245288_at	AT4G16420	ADA2B, PRZ1	Transcriptional co-activator. Essential for the developmental switch from cell proliferation to cell differentiation in response to variations in auxin and cytokinin concentrations., Transcriptional co-activator. Essential for the developmental switch from cell proliferation to cell differentiation in response to variations in auxin and cytokinin concentrations.	8.50104	8.47536	8.37123	8.36132
245289_at	AT4G15470	NA	similar to glutamate binding [Arabidopsis thaliana] (TAIR:AT1G03070.1); similar to Os05g0402300 [Oryza sativa (japonica cultivar-group)] (GB:NP_001055493.1); similar to putative receptor associated protein [Capsicum chinense] (GB:CAI53895.2); contains InterPro domain Protein of unknown function UPF0005; (InterPro:IPR006214)	9.95768	9.97967	10.7908	10.5938
245290_at	AT4G16490	NA	armadillo/beta-catenin repeat family protein; similar to armadillo/beta-catenin repeat family protein / U-box domain-containing protein [Arabidopsis thaliana] (TAIR:AT2G23140.1); similar to IMP dehydrogenase/GMP reductase [Medicago truncatula] (GB:ABE88245.1); contains InterPro domain Armadillo; (InterPro:IPR000225); contains InterPro domain Armadillo-like helical; (InterPro:IPR011989)	7.84025	8.2272	7.61589	7.08821
245291_at	AT4G16155	NA	dihydrolipoamide dehydrogenase 2, plastidic / lipoamide dehydrogenase 2 (PTLPD2); similar to LPD1 (LIPOAMIDE DEHYDROGENASE 1) [Arabidopsis thaliana] (TAIR:AT3G16950.1); similar to Pyridine nucleotide-disulphide oxidoreductase, class I [Medicago truncatula] (GB:ABD32316.1); similar to Pyridine nucleotide-disulphide oxidoreductase, class I [Medicago truncatula] (GB:ABE83195.1); similar to Pyridine …	9.34604	9.39492	8.02663	8.25434
245292_at	AT4G15093	NA	catalytic LigB subunit of aromatic ring-opening dioxygenase family; Identical to 4,5-DOPA dioxygenase extradiol-like protein [Arabidopsis Thaliana] (GB:Q949R4;GB:O23363); similar to Extradiol ring-cleavage dioxygenase, class III enzyme, subunit B [Medicago truncatula] (GB:ABE80304.1); contains InterPro domain Extradiol ring-cleavage dioxygenase, class III enzyme, subunit B; (InterPro:IPR004183)	7.17884	7.44658	10.6294	10.3773
245293_at	AT4G16660	NA	heat shock protein 70, putative / HSP70, putative; similar to heat shock protein, putative [Arabidopsis thaliana] (TAIR:AT1G11660.1); similar to PREDICTED: similar to CG2918-PA [Tribolium castaneum] (GB:XP_973490.1); similar to Os02g0710900 [Oryza sativa (japonica cultivar-group)] (GB:NP_001047898.1); contains InterPro domain Heat shock protein Hsp70; (InterPro:IPR001023); contains InterPro domai…	7.8114	7.7087	9.10094	9.2998
245294_at	AT4G14340	CKI1, CKL11	Phosphorylates serine or threonine residues that are near and C-terminal to acidic side chains on a variety of target proteins, Phosphorylates serine or threonine residues that are near and C-terminal to acidic side chains on a variety of target proteins	7.85442	8.03125	8.4597	8.36631
245295_at	AT4G16100	NA	similar to unknown protein [Arabidopsis thaliana] (TAIR:AT5G49220.1); similar to hypothetical protein [Oryza sativa (japonica cultivar-group)] (GB:AAO39871.1); similar to Os01g0306900 [Oryza sativa (japonica cultivar-group)] (GB:NP_001042847.1); similar to hypothetical protein [Oryza sativa (japonica cultivar-group)] (GB:AAP46235.1); contains InterPro domain Protein of unknown function DUF789; (I…	7.47824	7.47205	8.07299	7.838
245296_at	AT4G16370	ATOPT3, OPT3	oligopeptide transporter, oligopeptide transporter	10.4886	9.00704	9.0817	6.76321
245297_at	AT4G16510	NA	YbaK/prolyl-tRNA synthetase-related; similar to YbaK/prolyl-tRNA synthetase associated re (GB:ABE80904.1); contains InterPro domain YbaK/prolyl-tRNA synthetase associated region; (InterPro:IPR007214)	6.45673	6.64606	6.47485	6.54014
245298_at	AT4G15010	NA	mitochondrial substrate carrier family protein; similar to SAMC2 (S-adenosylmethionine carrier 2), binding [Arabidopsis thaliana] (TAIR:AT1G34065.1); similar to hypothetical protein DEHA0C15268g [Debaryomyces hansenii CBS767] (GB:XP_458298.1); similar to OSJNBa0038O10.20 [Oryza sativa (japonica cultivar-group)] (GB:CAE05654.2); similar to Os04g0527500 [Oryza sativa (japonica cultivar-group)] (GB:…	7.68881	7.72339	8.28416	8.21798
245299_at	AT4G17530	ATRAB1C, ATRABD2C, RAB1C, ATRAB1C, ATRABD2C, RAB1C	Encodes AT5g47200 (AT5g47200/MQL5_5)., Encodes AT5g47200 (AT5g47200/MQL5_5)., Encodes AT5g47200 (AT5g47200/MQL5_5)., RAB1C; GTP binding; similar to AtRABD2b/AtRab1A (Arabidopsis Rab GTPase homolog D2b), GTP binding [Arabidopsis thaliana] (TAIR:AT5G47200.1); similar to GTP-binding protein, putative [Brassica oleracea] (GB:ABD65068.1); contains InterPro domain Small GTP-binding protein domain; (Int…	10.1237	9.95878	10.6364	10.7023
245300_at	AT4G16350	CBL6, SCABP2	Calcium sensor protein. Binds CIPK14., Calcium sensor protein. Binds CIPK14.	4.53	4.4027	6.95268	6.75526
245301_at	AT4G17190	FPS2	Encodes a protein with farnesyl diphosphate synthase activity, which catalyzes the rate limiting step in isoprenoid biosynthesis. Its mRNA is most abundantly expressed in flowers.	8.2342	8.39844	8.78775	8.92086
245302_at	AT4G17695	KAN3	KAN3 (KANADI 3); DNA binding / transcription factor; similar to KAN2 (KANADI 2), DNA binding / transcription factor [Arabidopsis thaliana] (TAIR:AT1G32240.1); similar to myb family transcription factor [Brassica oleracea] (GB:ABD65609.1); contains InterPro domain Homeodomain-like; (InterPro:IPR009057); contains InterPro domain Myb-like DNA-binding region, SHAQKYF class; (InterPro:IPR006447); cont…	6.51367	6.37795	4.67579	4.9821
245303_at	AT4G17010	NA	similar to hypothetical protein [Oryza sativa (japonica cultivar-group)] (GB:BAD23134.1); similar to Os04g0431800 [Oryza sativa (japonica cultivar-group)] (GB:NP_001052826.1)	6.56168	6.41932	7.47178	7.44141
245304_at	AT4G15630	NA	integral membrane family protein; similar to integral membrane family protein [Arabidopsis thaliana] (TAIR:AT4G15620.1); similar to Os01g0363300 [Oryza sativa (japonica cultivar-group)] (GB:NP_001043031.1); similar to hypothetical protein MA4_106O17.50 [Musa acuminata] (GB:ABF69990.1); contains InterPro domain Protein of unknown function DUF588; (InterPro:IPR006702); contains InterPro domain Cons…	9.20087	9.14314	6.65858	6.5941
245305_at	AT4G17215	NA	similar to unknown protein [Arabidopsis thaliana] (TAIR:AT5G47635.1); similar to hypothetical protein 40.t00006 [Brassica oleracea] (GB:ABD65131.1)	4.47061	4.81937	8.889	9.45596
245306_at	AT4G14690	ELIP2	Encodes an early light-induced protein.	9.18598	7.54101	7.63699	7.97085
245307_at	AT4G16770	NA	oxidoreductase, 2OG-Fe(II) oxygenase family protein; similar to oxidoreductase, 2OG-Fe(II) oxygenase family protein [Arabidopsis thaliana] (TAIR:AT4G16765.1); similar to hypothetical protein [Capsella rubella] (GB:CAB96197.1); contains InterPro domain Isopenicillin N synthase; (InterPro:IPR002283); contains InterPro domain 2OG-Fe(II) oxygenase; (InterPro:IPR005123)	7.3322	7.7829	7.65379	7.83297
245308_at	AT4G17486	NA	Identical to UPF0326 protein At4g17486 [Arabidopsis Thaliana] (GB:Q93VG8;GB:O23591;GB:Q9FPJ0); similar to unknown protein [Arabidopsis thaliana] (TAIR:AT5G47310.1); similar to hypothetical protein 40.t00020 [Brassica oleracea] (GB:ABD65143.1); contains InterPro domain Protein of unknown function DUF862, eukaryotic; (InterPro:IPR008580)	8.49569	8.3783	8.85905	8.56676
245309_at	AT4G15140	NA	similar to OSJNBa0014K14.13 [Oryza sativa (japonica cultivar-group)] (GB:CAE02941.3); similar to Os04g0504200 [Oryza sativa (japonica cultivar-group)] (GB:NP_001053245.1)	7.15988	7.22121	6.34163	6.37745
245310_at	AT4G13950	RALFL31	Member of a diversely expressed predicted peptide family showing sequence similarity to tobacco Rapid Alkalinization Factor (RALF), and is believed to play an essential role in the physiology of Arabidopsis. Consists of a single exon and is characterized by a conserved C-terminal motif and N-terminal signal peptide.	7.62496	7.72378	8.03988	8.11656
245311_at	AT4G14320	NA	60S ribosomal protein L36a/L44 (RPL36aB); Identical to 60S ribosomal protein L36a (RPL36AB) [Arabidopsis Thaliana] (GB:O23290;GB:Q7GD84); similar to 60S ribosomal protein L36a/L44 (RPL36aA) [Arabidopsis thaliana] (TAIR:AT3G23390.1); similar to 60S ribosomal protein L144 [Brassica rapa subsp. pekinensis] (GB:AAK94425.1); contains InterPro domain Ribosomal protein L44E; (InterPro:IPR000552)	11.9838	11.9685	12.3948	12.3232
245312_at	AT4G14600	NA	Identical to Bet1-like protein At4g14600 [Arabidopsis Thaliana] (GB:Q8VXX9;GB:O23316); similar to unknown protein [Arabidopsis thaliana] (TAIR:AT1G29060.1); similar to unknown [Striga asiatica] (GB:ABE66395.1); contains InterPro domain Target SNARE coiled-coil region; (InterPro:IPR000727)	5.86299	5.91635	6.47112	6.21737
245313_at	AT4G15420	NA	PRLI-interacting factor K; similar to ubiquitin fusion degradation UFD1 family protein [Arabidopsis thaliana] (TAIR:AT2G21270.3); similar to Os01g0534800 [Oryza sativa (japonica cultivar-group)] (GB:NP_001043255.1); similar to hypothetical protein AN6987.2 [Asper (GB:XP_664591.1); contains InterPro domain Ubiquitin fusion degradation protein UFD1; (InterPro:IPR004854); contains InterPro domain Pe…	8.29199	8.14294	8.86854	8.84654
245314_at	AT4G16745	NA	exostosin family protein; similar to exostosin family protein [Arabidopsis thaliana] (TAIR:AT5G19670.1); similar to exostosin family protein [Musa acuminata] (GB:ABF70053.1); similar to Os01g0640600 [Oryza sativa (japonica cultivar-group)] (GB:NP_001043679.1); similar to Os01g0107700 [Oryza sativa (japonica cultivar-group)] (GB:NP_001041784.1); contains InterPro domain Exostosin-like; (InterPro:I…	5.0006	5.0185	4.74727	4.75359
245315_at	AT4G14800	PBD2	Encodes 20S proteasome beta subunit PBD2 (PBD2).	9.74333	9.9047	10.5479	10.6558
245316_at	AT4G14000	NA	similar to unknown protein [Arabidopsis thaliana] (TAIR:AT2G43320.2); similar to Os09g0359900 [Oryza sativa (japonica cultivar-group)] (GB:NP_001062976.1); similar to H0425E08.4 [Oryza sativa (indica cultivar-group)] (GB:CAH67536.1); contains domain no description (G3D.3.40.50.150); contains domain S-adenosyl-L-methionine-dependent methyltransferases (SSF53335); contains domain UNCHARACTERIZED (P…	8.5321	8.53383	8.43728	8.48229
245317_at	AT4G15610	NA	integral membrane family protein; similar to integral membrane family protein [Arabidopsis thaliana] (TAIR:AT3G06390.1); similar to unknown [Panax (GB:ABD73297.1); similar to Os07g0442900 [Oryza sativa (japonica cultivar-group)] (GB:NP_001059526.1); contains InterPro domain Protein of unknown function DUF588; (InterPro:IPR006702); contains InterPro domain Conserved hypothetical protein CHP1569, i…	8.70905	6.8991	11.6993	11.3896
245318_at	AT4G16980	NA	arabinogalactan-protein family; similar to AGP19/ATAGP19 (ARABINOGALACTAN-PROTEIN 19) [Arabidopsis thaliana] (TAIR:AT1G68725.1); similar to hypothetical protein [Capsella rubella] (GB:CAC82613.1); contains InterPro domain Glutelin; (InterPro:IPR000480)	12.3327	12.4108	7.07558	7.24632
245319_at	AT4G16146	NA	similar to unknown protein [Arabidopsis thaliana] (TAIR:AT1G69510.2); similar to negatively light-regulated protein, putative, expressed [Oryza sativa (japonica cultivar-group)] (GB:ABA97694.2); contains InterPro domain Lg106-like; (InterPro:IPR012482)	6.11011	6.84541	5.90003	5.56058
245320_at	AT4G16444	NA	similar to Os06g0198700 [Oryza sativa (japonica cultivar-group)] (GB:NP_001057061.1); contains domain NITRATE, FROMATE, IRON DEHYDROGENASE (PTHR11615); contains domain gb def: Hypothetical protein (PTHR11615:SF3)	7.97321	8.04695	8.50992	8.60611
245321_at	AT4G15545	NA	similar to unknown protein [Arabidopsis thaliana] (TAIR:AT1G16520.1); similar to unknown protein [Oryza sativa (japonica cultivar-group)] (GB:AAT85086.1); contains InterPro domain DNA topoisomerases I, dispensable insert, eukaryotic-type; (InterPro:IPR009054)	12.3907	12.3345	10.2515	10.3652
245322_at	AT4G14815	NA	protease inhibitor/seed storage/lipid transfer protein (LTP) family protein; similar to protease inhibitor/seed storage/lipid transfer protein (LTP) family protein [Arabidopsis thaliana] (TAIR:AT3G22600.1); similar to lipid transfer protein [Capsicum annuum] (GB:AAV97731.1); contains InterPro domain Plant lipid transfer protein/Par allergen; (InterPro:IPR000528); contains InterPro domain Plant li…	4.66745	4.69135	4.37723	4.60956
245323_at	AT4G16500	NA	cysteine protease inhibitor family protein / cystatin family protein; similar to cysteine protease inhibitor, putative / cystatin, putative [Arabidopsis thaliana] (TAIR:AT5G47550.1); similar to cystatin domain containing protein [Brassica oleracea] (GB:ABD64972.1); contains InterPro domain Proteinase inhibitor I25, cystatin; (InterPro:IPR000010); contains InterPro domain Proteinase inhibitor I25A…	9.47386	9.51739	9.97443	10.0847
245324_at	AT4G17260	NA	L-lactate dehydrogenase, putative; similar to PMDH1 (PEROXISOMAL NAD-MALATE DEHYDROGENASE 1), malate dehydrogenase [Arabidopsis thaliana] (TAIR:AT2G22780.1); similar to PMDH2 (PEROXISOMAL NAD-MALATE DEHYDROGENASE 2) [Arabidopsis thaliana] (TAIR:AT5G09660.2); similar to L-lactate dehydrogenase, putative [Brassica oleracea] (GB:ABD65114.1); contains InterPro domain NAD-binding site; (InterPro:IPR00…	7.79499	7.80556	8.22981	8.19969
245325_at	AT4G14130	XTH15, XTR7	xyloglucan endotransglycosylase-related protein (XTR7), xyloglucan endotransglycosylase-related protein (XTR7)	7.82479	7.02442	9.16618	8.76101
245326_at	AT4G14100	NA	transferase, transferring glycosyl groups; similar to unknown protein [Arabidopsis thaliana] (TAIR:AT3G23760.1); similar to conserved hypothetical protein [Medicago truncatula] (GB:ABE80211.1); contains domain Cystatin/monellin (SSF54403)	8.21847	8.10694	7.07036	6.9625
245327_at	AT4G16850	NA	similar to unknown protein [Arabidopsis thaliana] (TAIR:AT1G31130.1); similar to IMP dehydrogenase/GMP reductase [Medicago truncatula] (GB:ABE86436.1); contains domain gb def: Hypothetical protein (PTHR22597:SF11); contains domain FAMILY NOT NAMED (PTHR22597)	6.33119	6.41402	7.84445	7.65214
245328_at	AT4G14465	AHL20	DNA-binding protein-related; similar to DNA-binding protein-related [Arabidopsis thaliana] (TAIR:AT3G04570.1); similar to hypothetical protein 40.t00056 [Brassica oleracea] (GB:ABD65169.1); similar to Os08g0563200 [Oryza sativa (japonica cultivar-group)] (GB:NP_001062524.1); similar to Os02g0820800 [Oryza sativa (japonica cultivar-group)] (GB:NP_001048546.1); contains InterPro domain Protein of u…	5.37177	5.25953	8.61637	8.90605
245329_at	AT4G14365	XBAT34	zinc finger (C3HC4-type RING finger) family protein / ankyrin repeat family protein; similar to zinc finger (C3HC4-type RING finger) family protein / ankyrin repeat family protein [Arabidopsis thaliana] (TAIR:AT3G23280.1); similar to auxin-regulated protein-like protein [Populus trichocarpa] (GB:ABG37641.1); contains InterPro domain Ankyrin; (InterPro:IPR002110); contains InterPro domain Zinc fin…	7.00425	6.41504	5.15772	5.30504
245330_at	AT4G14930	NA	acid phosphatase survival protein SurE, putative; similar to acid phosphatase survival protein SurE, putative [Arabidopsis thaliana] (TAIR:AT1G72880.1); similar to Survival protein SurE [Medicago truncatula] (GB:ABE91728.1); contains InterPro domain Survival protein SurE; (InterPro:IPR002828)	9.05384	9.1877	7.44565	7.4261
245331_at	AT4G14410	bHLH104	basic helix-loop-helix (bHLH) family protein; similar to basic helix-loop-helix (bHLH) family protein [Arabidopsis thaliana] (TAIR:AT3G23210.1); similar to Helix-loop-helix DNA-binding [Medicago truncatula] (GB:ABE96711.1); contains InterPro domain Helix-loop-helix DNA-binding; (InterPro:IPR011598); contains InterPro domain Basic helix-loop-helix dimerisation region bHLH; (InterPro:IPR001092)	8.71791	8.57721	9.62976	9.56731
245332_at	AT4G15940	NA	fumarylacetoacetate hydrolase family protein; similar to fumarylacetoacetate hydrolase family protein [Arabidopsis thaliana] (TAIR:AT3G16700.1); similar to isomerase-like protein [Arachis hypogaea] (GB:AAZ20293.1); contains InterPro domain Fumarylacetoacetate (FAA) hydrolase; (InterPro:IPR002529)	9.24926	9.24392	9.58795	9.73244
245333_at	AT4G14615	NA	similar to unknown protein [Arabidopsis thaliana] (TAIR:AT1G52825.1); similar to Os07g0181800 [Oryza sativa (japonica cultivar-group)] (GB:NP_001059047.1); similar to hypothetical protein [Oryza sativa (japonica cultivar-group)] (GB:BAC83054.1)	9.46518	9.56083	9.99935	9.90609
245334_at	AT4G15800	RALFL33	Member of a diversely expressed predicted peptide family showing sequence similarity to tobacco Rapid Alkalinization Factor (RALF), and is believed to play an essential role in the physiology of Arabidopsis. Consists of a single exon and is characterized by a conserved C-terminal motif and N-terminal signal peptide.	10.7689	10.67	9.61095	9.78827
245335_at	AT4G16160	ATOEP16-2, ATOEP16-S	Homologous to pea OEP16 and barley pPORA (OEP16), a member of Arabidopsis OEP16 family. Two OEP16 genes are closely related to each other and are conserved in all land plants, OEP16-2, also named OEP16-S, and OEP16-1 (renamed OEP16-L) are result of the gene duplication event that occurred prior to divergence of bryophytes and seed plants. Predominantly expressed in seed and is not inducible by co…	4.12271	4.26498	3.91924	4.07413
245336_at	AT4G16515	RGF6	unknown protein	8.1437	8.61554	4.66845	5.04945
245337_at	AT4G16566	HINT4	histidine triad family protein / HIT family protein; similar to Os04g0535400 [Oryza sativa (japonica cultivar-group)] (GB:NP_001053421.1); similar to H0502G05.2 [Oryza sativa (indica cultivar-group)] (GB:CAH67111.1); contains InterPro domain Histidine triad (HIT) protein; (InterPro:IPR001310)	7.57693	7.65126	7.39656	7.28971
245338_at	AT4G16442	NA	integral membrane family protein; similar to integral membrane family protein [Arabidopsis thaliana] (TAIR:AT2G35760.1); similar to plant integral membrane protein TIGR01569 containing protein, expressed [Oryza sativa (japonica cultivar-group)] (GB:ABA99118.2); contains InterPro domain Protein of unknown function DUF588; (InterPro:IPR006702); contains InterPro domain Conserved hypothetical protei…	7.93928	8.23957	7.19727	7.19978
245339_at	AT4G16120	ATSEB1, COBL7, SEB1	putative membrane-anchored cell wall protein, putative membrane-anchored cell wall protein, putative membrane-anchored cell wall protein	7.35327	7.25223	7.14793	7.32679
245340_at	AT4G14420	NA	lesion inducing protein-related; similar to lesion inducing protein-related [Arabidopsis thaliana] (TAIR:AT1G04340.1); similar to ORF; able to induce HR-like lesions [Nicotiana tabacum] (GB:AAC49975.1); contains InterPro domain Surfeit locus 4-related; (InterPro:IPR011592); contains InterPro domain HR-like lesion-inducer; (InterPro:IPR008637)	9.53465	9.63932	10.3911	10.3227
245341_at	AT4G16447	NA	unknown protein	5.3164	5.27057	7.19587	6.52361
245342_at	AT4G16720	NA	60S ribosomal protein L15 (RPL15A); Identical to 60S ribosomal protein L15-2 (RPL15B) [Arabidopsis Thaliana] (GB:Q8VYF1;GB:O23582); Identical to 60S ribosomal protein L15-1 (RPL15A) [Arabidopsis Thaliana] (GB:O23515); similar to 60S ribosomal protein L15 (RPL15B) [Arabidopsis thaliana] (TAIR:AT4G17390.1); similar to 60S ribosomal protein L15 [Brassica oleracea] (GB:ABD65137.1); contains InterPro …	12.1908	12.2356	12.7403	12.6576
245343_at	AT4G15830	NA	binding; similar to binding [Arabidopsis thaliana] (TAIR:AT3G01450.1); similar to Os02g0305700 [Oryza sativa (japonica cultivar-group)] (GB:NP_001046637.1); similar to Os01g0931200 [Oryza sativa (japonica cultivar-group)] (GB:NP_001045295.1); similar to unknown protein [Oryza sativa (japonica cultivar-group)] (GB:BAD13157.1); contains InterPro domain Armadillo-like helical; (InterPro:IPR011989)	8.16215	8.1886	8.22348	8.34934
245344_at	AT4G15475	NA	F-box family protein (FBL4); similar to EBF2 (EIN3-BINDING F BOX PROTEIN 2) [Arabidopsis thaliana] (TAIR:AT5G25350.1); similar to Leucine Rich Repeat family protein, expressed [Oryza sativa (japonica cultivar-group)] (GB:ABA95013.1); contains InterPro domain Leucine-rich repeat, cysteine-containing subtype; (InterPro:IPR006553); contains InterPro domain Cyclin-like F-box; (InterPro:IPR001810); co…	8.07719	8.10203	8.20484	8.23019
245345_at	AT4G16640	NA	matrix metalloproteinase, putative; similar to matrix metalloproteinase [Arabidopsis thaliana] (TAIR:AT2G45040.1); similar to Peptidase M10A and M12B, matrixin and adamalysin; Peptidase, metallopeptidases [Medicago truncatula] (GB:ABE81395.1); contains InterPro domain Peptidase M10A and M12B, matrixin and adamalysin; (InterPro:IPR001818); contains InterPro domain Peptidoglycan-binding domain 1; (…	4.6126	4.72692	5.73857	5.70861
245346_at	AT4G17090	BAM3, BMY8, CT-BMY	Encodes a beta-amylase targeted to the chloroplast. Transgenic BMY8 RNAi lines fail to accumulate maltose during cold shock suggesting that maltose accumulation coincides with BMY8 expression. Apart from maltose, the sugar content of the RNAi lines were similar to wildtype (glucose and sucrose unaffected)., Encodes a beta-amylase targeted to the chloroplast. Transgenic BMY8 RNAi lines fail to acc…	9.78351	8.66402	3.80006	3.81572
245347_at	AT4G14890	NA	ferredoxin family protein; similar to ATFD3 (FERREDOXIN 3), electron carrier [Arabidopsis thaliana] (TAIR:AT2G27510.1); similar to 2Fe-2S ferredoxin, iron-sulfur binding site [Medicago truncatula] (GB:ABE82976.1); contains InterPro domain 2Fe-2S Ferredoxin-like fold; (InterPro:IPR012675); contains InterPro domain Ferredoxin [2Fe-2S], plant; (InterPro:IPR010241); contains InterPro domain Ferredoxi…	11.2451	11.3208	6.97141	6.90032
245348_at	AT4G17770	ATTPS5, TPS5	Encodes an enzyme putatively involved in trehalose biosynthesis. The protein has a trehalose synthase (TPS)-like domain that may or may not be active as well as a trehalose phosphatase (TPP)-like domain., Encodes an enzyme putatively involved in trehalose biosynthesis. The protein has a trehalose synthase (TPS)-like domain that may or may not be active as well as a trehalose phosphatase (TPP)-lik…	8.02464	8.40121	8.46517	8.59899
245349_at	AT4G16690	ATMES16, MES16	esterase/lipase/thioesterase family protein; similar to hydrolase, alpha/beta fold family protein [Arabidopsis thaliana] (TAIR:AT5G58310.1); similar to hypothetical protein [Capsella rubella] (GB:CAC82615.1); contains InterPro domain Esterase/lipase/thioesterase; (InterPro:IPR000379); contains InterPro domain Alpha/beta hydrolase fold-1; (InterPro:IPR000073), esterase/lipase/thioesterase family p…	8.0632	6.60406	4.06785	4.06606
245350_at	AT4G16830	NA	nuclear RNA-binding protein (RGGA); similar to nuclear RNA-binding protein, putative [Arabidopsis thaliana] (TAIR:AT5G47210.1); similar to nuclear RNA binding protein A [Spinacia oleracea] (GB:AAF14244.1); contains InterPro domain Hyaluronan/mRNA binding protein; (InterPro:IPR006861), nuclear RNA-binding protein (RGGA); similar to nuclear RNA-binding protein, putative [Arabidopsis thaliana] (TAIR…	9.79085	9.75298	10.1632	9.8896
245351_at	AT4G17640	CKB2	Encodes casein kinase II beta (regulatory) subunit.	9.50692	9.53428	9.5965	9.26076
245352_at	AT4G15490	UGT84A3	Encodes a protein that might have sinapic acid:UDP-glucose glucosyltransferase activity.	8.01871	7.92793	4.56278	5.74994
245353_at	AT4G16000	NA	similar to unknown protein [Arabidopsis thaliana] (TAIR:AT4G15990.1)	7.65868	7.59455	6.82477	5.24633
245354_at	AT4G17600	LIL3:1	Encodes Lil3:1 (light-harvesting-like) protein. Belongs to the Lhc super-gene family encodes the light-harvesting chlorophyll a/b-binding (LHC) proteins that constitute the antenna system of the photosynthetic apparatus. A generic LHC motif is present in Lil3:1.	11.626	11.5874	5.66513	5.17809
245355_at	AT4G17390	NA	60S ribosomal protein L15 (RPL15B); Identical to 60S ribosomal protein L15-2 (RPL15B) [Arabidopsis Thaliana] (GB:Q8VYF1;GB:O23582); Identical to 60S ribosomal protein L15-1 (RPL15A) [Arabidopsis Thaliana] (GB:O23515); similar to 60S ribosomal protein L15 (RPL15A) [Arabidopsis thaliana] (TAIR:AT4G16720.1); similar to 60S ribosomal protein L15 [Brassica oleracea] (GB:ABD65137.1); contains InterPro …	12.1168	12.136	12.6388	12.5011
245356_at	AT4G13940	ATSAHH1, EMB1395, HOG1, MEE58, SAHH1	Encodes a S-adenosyl-L-homocysteine hydrolase required for DNA methylation-dependent gene silencing., Encodes a S-adenosyl-L-homocysteine hydrolase required for DNA methylation-dependent gene silencing., Encodes a S-adenosyl-L-homocysteine hydrolase required for DNA methylation-dependent gene silencing., Encodes a S-adenosyl-L-homocysteine hydrolase required for DNA methylation-dependent gene sil…	12.1033	12.0225	13.2913	13.029
245357_at	AT4G17560	NA	ribosomal protein L19 family protein; Identical to 50S ribosomal protein L19-1, chloroplast precursor [Arabidopsis Thaliana] (GB:Q8W463;GB:O23597); similar to ribosomal protein L19 family protein [Arabidopsis thaliana] (TAIR:AT5G47190.1); similar to plastid ribosomal protein L19, putative [Brassica oleracea] (GB:ABD65070.1); contains InterPro domain Ribosomal protein L19; (InterPro:IPR001857)	10.7848	10.9558	6.90851	6.74053
245358_at	AT4G15900	PRL1	Mutations confer hypersensitivity to glucose and sucrose and augments sensitivity to cytokinin, ethylene, ABA and auxin. Encodes a nuclear WD40 protein that is imported into the nucleus.	8.14994	8.11021	8.34649	8.28164
245359_at	AT4G14430	ATECI2, ECHIB, ECI2, IBR10, PEC12	enoyl-CoA hydratase/isomerase family protein; similar to enoyl-CoA hydratase/isomerase family protein [Arabidopsis thaliana] (TAIR:AT4G14440.1); similar to Enoyl-CoA hydratase/isomerase [Medicago truncatula] (GB:ABD28677.1); contains InterPro domain Enoyl-CoA hydratase/isomerase; (InterPro:IPR001753), enoyl-CoA hydratase/isomerase family protein; similar to enoyl-CoA hydratase/isomerase family pr…	8.59681	8.33559	8.74484	8.69183
245360_at	AT4G16330	NA	oxidoreductase, 2OG-Fe(II) oxygenase family protein; similar to oxidoreductase, 2OG-Fe(II) oxygenase family protein [Arabidopsis thaliana] (TAIR:AT2G38240.1); similar to naringenin 3-dioxygenase like protein [Brassica napus] (GB:CAC14568.1); contains InterPro domain 2OG-Fe(II) oxygenase; (InterPro:IPR005123)	9.22472	9.24975	9.80372	9.63969
245361_at	AT4G17790	NA	similar to unknown protein [Arabidopsis thaliana] (TAIR:AT1G71940.1); similar to hypothetical protein 23.t00026 [Brassica oleracea] (GB:ABD65614.1); contains domain UNCHARACTERIZED (PTHR12677)	8.11173	8.27053	8.98145	8.97632
245362_at	AT4G17460	HAT1	Encodes homeobox protein HAT1.	9.92177	10.3056	9.2644	9.48097
245363_at	AT4G15120	NA	VQ motif-containing protein; similar to VQ motif-containing protein [Arabidopsis thaliana] (TAIR:AT3G22160.1); similar to VQ motif family protein, expressed [Oryza sativa (japonica cultivar-group)] (GB:ABF96321.1); similar to Os02g0173200 [Oryza sativa (japonica cultivar-group)] (GB:NP_001046037.1); similar to Os06g0666400 [Oryza sativa (japonica cultivar-group)] (GB:NP_001058308.1); contains Int…	4.97862	5.13609	6.76938	7.22943
245364_at	AT4G15790	NA	similar to expressed protein [Oryza sativa (japonica cultivar-group)] (GB:ABA99455.1); similar to Os12g0541400 [Oryza sativa (japonica cultivar-group)] (GB:NP_001066955.1); contains InterPro domain t-snare; (InterPro:IPR010989)	7.69029	7.67968	7.80371	7.86607
245365_at	AT4G17720	NA	RNA recognition motif (RRM)-containing protein; similar to RNA recognition motif (RRM)-containing protein [Arabidopsis thaliana] (TAIR:AT5G46870.1); similar to RNA recognition motif. (a.k.a. RRM, RBD, or RNP domain) containing protein [Brassica oleracea] (GB:ABD65610.1); similar to RNA recognition motif (RRM)-containing protein [Brassica oleracea] (GB:ABD65158.1); contains InterPro domain Nucleot…	7.71087	7.71065	8.22818	8.09945
245366_at	AT4G14965	AtMAPR4, MAPR4	ATMAPR4 (ARABIDOPSIS THALIANA MEMBRANE-ASSOCIATED PROGESTERONE BINDING PROTEIN 4); heme binding / transition metal ion binding; similar to ATMAPR2 (ARABIDOPSIS THALIANA MEMBRANE-ASSOCIATED PROGESTERONE BINDING PROTEIN 2), heme binding / transition metal ion binding [Arabidopsis thaliana] (TAIR:AT2G24940.1); similar to Os03g0205500 [Oryza sativa (japonica cultivar-group)] (GB:NP_001049314.1); simi…	8.01728	7.93291	8.01314	7.82221
245367_at	AT4G16265	NRPB9B, NRPD9B, NRPE9B	DNA-directed RNA polymerase II, putative; similar to DNA-directed RNA polymerase II, putative [Arabidopsis thaliana] (TAIR:AT3G16980.1); similar to DNA-directed RNA polymerase, subunit C11/M/9 [Medicago truncatula] (GB:ABD32320.1); contains InterPro domain Zinc finger TFIIS-type 2; (InterPro:IPR013138); contains InterPro domain DNA-directed RNA polymerase, subunit C11/M/9; (InterPro:IPR012164); c…	7.03358	7.00099	7.73658	7.83486
245368_at	AT4G15510	NA	calcium ion binding; Identical to Thylakoid lumenal 21.5 kDa protein, chloroplast precursor [Arabidopsis Thaliana] (GB:O23403); similar to photosystem II reaction center PsbP family protein [Arabidopsis thaliana] (TAIR:AT3G55330.1); similar to Thylakoid lumenal 21.5 kDa protein, chloroplast precursor, putative, expressed [Oryza sativa (japonica cultivar-group)] (GB:ABA98971.2); similar to Os12g05…	8.69318	9.02962	5.43397	5.56454
245369_at	NA	NA	NA	4.87466	4.71713	3.98308	4.4275
245370_at	AT4G16840	NA	similar to unknown protein [Arabidopsis thaliana] (TAIR:AT5G61630.1)	6.67451	6.2529	7.01251	6.72093
245371_at	AT4G15750	NA	invertase/pectin methylesterase inhibitor family protein; similar to invertase/pectin methylesterase inhibitor family protein [Arabidopsis thaliana] (TAIR:AT3G12880.1); contains InterPro domain Plant invertase/pectin methylesterase inhibitor; (InterPro:IPR007186); contains InterPro domain L-Aspartase-like; (InterPro:IPR008948); contains InterPro domain Pectinesterase inhibitor; (InterPro:IPR00650…	4.08965	4.23449	3.82099	3.93318
245372_at	AT4G15000	NA	60S ribosomal protein L27 (RPL27C); Identical to 60S ribosomal protein L27-3 (RPL27C) [Arabidopsis Thaliana] (GB:P51419;GB:O23354); similar to 60S ribosomal protein L27 (RPL27B) [Arabidopsis thaliana] (TAIR:AT3G22230.1); similar to Ribosomal protein L27e; KOW [Medicago truncatula] (GB:ABE87742.1); contains InterPro domain Ribosomal protein L27e; (InterPro:IPR001141), 60S ribosomal protein L27 (RP…	11.3401	11.3435	11.7429	11.6279
245373_s_at	NA	NA	NA	10.8893	10.964	12.3721	11.3482
245374_at	AT4G17620	NA	glycine-rich protein; Identical to Protein Dom3z homolog, chloroplast precursor [Arabidopsis Thaliana] (GB:Q8RY73;GB:O23603); similar to glycine-rich protein [Arabidopsis thaliana] (TAIR:AT4G30460.1); similar to glycine-rich protein -related [Brassica oleracea] (GB:ABD65180.1); contains domain DOM-3 RELATED (PTHR12395), glycine-rich protein; Identical to Protein Dom3z homolog, chloroplast precurs…	8.65073	8.4979	8.95799	8.91541
245375_at	AT4G17660	NA	protein kinase, putative; similar to protein kinase, putative [Arabidopsis thaliana] (TAIR:AT5G47070.1); similar to kinase domain containing protein [Brassica oleracea] (GB:ABD65075.1); contains InterPro domain Serine/threonine protein kinase; (InterPro:IPR002290); contains InterPro domain Protein kinase-like; (InterPro:IPR011009); contains InterPro domain Protein kinase; (InterPro:IPR000719); co…	4.25347	4.11475	3.73509	3.87199
245376_at	AT4G17690	NA	peroxidase, putative; Identical to Peroxidase 41 precursor (EC 1.11.1.7) (Atperox P41) (PER41) [Arabidopsis Thaliana] (GB:O23609); similar to peroxidase, putative [Arabidopsis thaliana] (TAIR:AT5G47000.1); similar to peroxidase, putative [Brassica oleracea] (GB:ABD65151.1); contains InterPro domain Haem peroxidase; (InterPro:IPR010255); contains InterPro domain Haem peroxidase, plant/fungal/bacte…	3.94465	3.85447	3.73836	3.69835
245377_at	NA	NA	NA	4.52609	4.55786	4.37934	4.34501
245378_at	AT4G17710	HDG4	homeobox-leucine zipper family protein / lipid-binding START domain-containing protein; similar to HB-7 (homeobox-7), DNA binding / transcription factor [Arabidopsis thaliana] (TAIR:AT5G46880.1); similar to homeodomain protein GhHOX2 [Gossypium hirsutum] (GB:AAM97322.1); similar to homeodomain protein BNLGHi6863 [Gossypium hirsutum] (GB:AAQ16127.1); contains InterPro domain Homeodomain-related; (…	4.40475	4.50179	4.08975	4.37228
245379_at	AT4G17750	ATHSF1, ATHSFA1A, HSF1, HSFA1A	native protein is a trimer, interacts with HSP70, also with TBP, DNA interaction is modulated by phosphorylation and is heat-shock inducible, native protein is a trimer, interacts with HSP70, also with TBP, DNA interaction is modulated by phosphorylation and is heat-shock inducible, native protein is a trimer, interacts with HSP70, also with TBP, DNA interaction is modulated by phosphorylation an…	5.88813	5.92083	5.81378	5.71692
245380_at	AT4G17760	NA	damaged DNA binding / exonuclease; similar to hypothetical protein 40.t00049 [Brassica oleracea] (GB:ABD65164.1); contains InterPro domain Repair protein Rad1/Rec1; (InterPro:IPR003021); contains InterPro domain Repair protein Rad1; (InterPro:IPR003011), similar to hypothetical protein 40.t00049 [Brassica oleracea] (GB:ABD65164.1); contains domain no description (G3D.3.70.10.10); contains domain …	4.77043	4.97182	5.25444	5.39946
245381_at	AT4G17785	MYB39	Encodes a putative transcription factor (MYB39).	3.60095	3.63339	4.94131	4.50181
245382_at	AT4G17800	NA	DNA-binding protein-related; similar to DNA-binding protein-related [Arabidopsis thaliana] (TAIR:AT2G35270.1); similar to hypothetical protein 23.t00073 [Brassica oleracea] (GB:ABD65635.1); contains InterPro domain Protein of unknown function DUF296; (InterPro:IPR005175)	5.79029	4.70554	9.99074	9.69392
245383_at	AT4G17810	NA	nucleic acid binding / transcription factor/ zinc ion binding; similar to zinc finger (C2H2 type) family protein [Arabidopsis thaliana] (TAIR:AT2G37740.1); similar to zinc finger (C2H2 type) containing protein [Brassica oleracea] (GB:ABD65171.1); contains InterPro domain Zinc finger, C2H2-type; (InterPro:IPR007087)	8.40086	8.40841	4.27812	3.94684
245384_at	AT4G16790	NA	hydroxyproline-rich glycoprotein family protein; similar to unknown protein [Arabidopsis thaliana] (TAIR:AT3G60380.1); similar to hypothetical protein [Capsella rubella] (GB:CAB96200.1); contains InterPro domain Elongation factor Ts; (InterPro:IPR001816)	4.85931	4.52964	5.11426	5.00024
245385_at	AT4G14020	NA	rapid alkalinization factor (RALF) family protein; contains InterPro domain Rapid ALkalinization Factor; (InterPro:IPR008801)	9.45926	9.1263	7.71002	8.28492
245386_at	AT4G14010	RALFL32	Member of a diversely expressed predicted peptide family showing sequence similarity to tobacco Rapid Alkalinization Factor (RALF), and is believed to play an essential role in the physiology of Arabidopsis. Consists of a single exon and is characterized by a conserved C-terminal motif and N-terminal signal peptide.	8.26641	8.11707	11.3677	10.9977
245387_at	AT4G17520	NA	nuclear RNA-binding protein, putative; similar to nuclear RNA-binding protein, putative [Arabidopsis thaliana] (TAIR:AT5G47210.1); similar to nuclear RNA binding protein, putative [Brassica oleracea] (GB:ABD65067.1); contains InterPro domain Hyaluronan/mRNA binding protein; (InterPro:IPR006861)	10.1035	9.99744	10.4	10.3949
245388_at	AT4G16410	NA	similar to Os07g0607200 [Oryza sativa (japonica cultivar-group)] (GB:NP_001060233.1); contains InterPro domain Protein of unknown function DUF751; (InterPro:IPR008470)	11.3303	11.2103	6.7033	6.48613
245389_at	AT4G17480	NA	palmitoyl protein thioesterase family protein; similar to palmitoyl protein thioesterase family protein [Arabidopsis thaliana] (TAIR:AT4G17470.1); similar to palmitoyl protein thioesterase family protein [Brassica oleracea] (GB:ABD65098.1); contains InterPro domain Palmitoyl protein thioesterase; (InterPro:IPR002472)	5.17642	5.55721	5.00413	5.76916
245390_at	AT4G17650	NA	aromatic-rich family protein; similar to aromatic-rich family protein [Glycine max] (GB:ABC47856.1); contains InterPro domain Streptomyces cyclase/dehydrase; (InterPro:IPR005031)	7.42535	7.23396	7.43972	7.57021
245391_at	AT4G16520	ATG8F	ATG8F (AUTOPHAGY 8F); microtubule binding; similar to AtATG8e (AUTOPHAGY 8E), microtubule binding [Arabidopsis thaliana] (TAIR:AT2G45170.2); similar to Light chain 3 (LC3) [Medicago truncatula] (GB:ABE80903.1); similar to microtubule associated protein [Cicer arietinum] (GB:CAD33929.1); contains InterPro domain Light chain 3 (LC3); (InterPro:IPR004241)	11.0277	11.086	10.964	10.7461
245392_at	AT4G15680	NA	glutaredoxin family protein; Identical to Monothiol glutaredoxin-S4 (AtGrxS4) (GRXS4) [Arabidopsis Thaliana] (GB:O23419); similar to glutaredoxin family protein [Arabidopsis thaliana] (TAIR:AT4G15670.1); similar to glutaredoxin family protein [Musa acuminata] (GB:ABF69994.1); contains InterPro domain Thioredoxin-like fold; (InterPro:IPR012336); contains InterPro domain Glutaredoxin; (InterPro:IPR…	8.85878	7.42313	6.04149	5.29511
245393_at	AT4G16260	NA	glycosyl hydrolase family 17 protein; similar to BG1 (BETA-1,3-GLUCANASE 1), hydrolase, hydrolyzing O-glycosyl compounds [Arabidopsis thaliana] (TAIR:AT3G57270.1); similar to beta-1,3-glucanase [Hevea brasiliensis] (GB:ABG49448.1); contains InterPro domain Glycoside hydrolase, family 17; (InterPro:IPR000490)	6.16559	5.85948	11.8798	11.4453
245394_at	AT4G16450	NA	similar to Os08g0431500 [Oryza sativa (japonica cultivar-group)] (GB:NP_001061863.1); similar to unknown protein [Oryza sativa (japonica cultivar-group)] (GB:BAC99342.1)	11.1436	11.2641	12.0252	12.1541
245395_at	AT4G17420	NA	similar to unknown protein [Arabidopsis thaliana] (TAIR:AT5G47420.1); similar to hypothetical protein 31.t00054 [Brassica oleracea] (GB:ABD65092.1); contains InterPro domain Protein of unknown function DUF124; (InterPro:IPR002838)	7.53789	7.77315	7.96696	8.12748
245396_at	AT4G14870	NA	protein translocase; similar to conserved hypothetical protein [Medicago truncatula] (GB:ABE77495.1); contains InterPro domain SecE subunit of protein translocation complex; (InterPro:IPR005807)	9.96348	10.0124	6.57412	6.50592
245397_at	AT4G14560	AXR5, IAA1	auxin (indole-3-acetic acid) induced gene (IAA1) encoding a short-lived nuclear-localized transcriptional regulator protein., auxin (indole-3-acetic acid) induced gene (IAA1) encoding a short-lived nuclear-localized transcriptional regulator protein.	7.05533	7.77459	6.33491	6.21811
245398_at	AT4G14900	NA	hydroxyproline-rich glycoprotein family protein; similar to hydroxyproline-rich glycoprotein family protein [Arabidopsis thaliana] (TAIR:AT3G22440.1); similar to putative hydroxyproline-rich glycoprotein [Oryza sativa (japonica cultivar-group)] (GB:BAC83627.1); contains InterPro domain Frigida-like; (InterPro:IPR012474)	7.54048	7.53064	8.34851	8.41642
245399_at	AT4G17340	DELTA-TIP2, TIP2;2	DELTA-TIP2/TIP2;2 (tonoplast intrinsic protein 2;2); water channel; Identical to Probable aquaporin TIP2.2 (Tonoplast intrinsic protein 2.2) (TIP2.2) [Arabidopsis Thaliana] (GB:Q41975;GB:O23577); similar to AtTIP2,3 (Arabidopsis thaliana tonoplast intrinsic protein 2,3), water channel [Arabidopsis thaliana] (TAIR:AT5G47450.1); similar to Tonoplast intrinsic protein, putative [Brassica oleracea] (…	10.623	11.1431	11.9346	12.0709
245400_at	AT4G17040	CLPR4	ATP-dependent Clp protease proteolytic subunit, putative; similar to endopeptidase Clp [Arabidopsis thaliana] (TAIR:AT1G09130.2); similar to putative ATP-dependent Clp protease proteolytic subunit [Oryza sativa (japonica cultivar-group)] (GB:BAD81195.1); similar to Os01g0271400 [Oryza sativa (japonica cultivar-group)] (GB:NP_001042707.1); contains InterPro domain Peptidase S14, ClpP; (InterPro:IP…	11.689	11.7191	9.96791	9.94779
245401_at	AT4G17670	NA	senescence-associated protein-related; similar to senescence-associated protein-related [Arabidopsis thaliana] (TAIR:AT5G47060.1); similar to hypothetical protein 40.t00027 [Brassica oleracea] (GB:ABD65149.1); contains InterPro domain Protein of unknown function DUF581; (InterPro:IPR007650)	5.76071	6.31183	7.47168	7.35168
245402_at	AT4G17585	NA	similar to unknown protein [Arabidopsis thaliana] (TAIR:AT4G17970.1); similar to Protein of unknown function UPF0005; Rho GTPase activation protein [Medicago truncatula] (GB:ABD32785.1); similar to Os10g0572100 [Oryza sativa (japonica cultivar-group)] (GB:NP_001065461.1); similar to Protein of unknown function UPF0005; Rho GTPase activation protein [Medicago truncatula] (GB:ABD32183.1); contains …	3.66085	3.56093	3.39383	3.41724
245403_at	AT4G17590	NA	nucleolar protein-related; contains domain NOP2(YEAST)-RELATED NOL1/NOP2/FMU(SUN) DOMAIN-CONTAINING (PTHR22807); contains domain NUCLEOLAR PROTEIN NOL1/NOP2(YEAST) (PTHR22807:SF11)	3.52141	3.47723	3.31598	3.33504
245404_at	AT4G17610	NA	tRNA/rRNA methyltransferase (SpoU) family protein; similar to RNA methyltransferase, TrmH family protein, expressed [Oryza sativa (japonica cultivar-group)] (GB:ABF93471.1); contains InterPro domain Armadillo-like helical; (InterPro:IPR011989); contains InterPro domain tRNA/rRNA methyltransferase, SpoU; (InterPro:IPR001537)	7.21657	7.14433	7.53308	7.43403
245405_at	AT4G17150	NA	similar to unknown protein [Arabidopsis thaliana] (TAIR:AT4G14290.1); similar to unknown protein [Arabidopsis thaliana] (TAIR:AT3G23540.1); similar to expressed protein [Oryza sativa (japonica cultivar-group)] (GB:ABF96061.1); similar to Os06g0609700 [Oryza sativa (japonica cultivar-group)] (GB:NP_001058047.1); contains InterPro domain Esterase/lipase/thioesterase; (InterPro:IPR000379)	6.99236	6.89261	7.4309	7.34401
245406_at	AT4G17160	ATRAB2B, ATRABB1A, RABB1a	AtRABB1a/AtRab2B (Arabidopsis Rab GTPase homolog B1a); GTP binding; similar to AT-RAB2 (Arabidopsis Rab GTPase homolog B1c), GTP binding [Arabidopsis thaliana] (TAIR:AT4G17170.1); similar to RAB2A [Lotus japonicus] (GB:CAA98165.1); contains InterPro domain Small GTP-binding protein domain; (InterPro:IPR005225); contains InterPro domain Ras small GTPase, Rab type; (InterPro:IPR003579); contains In…	4.85695	5.12225	4.22908	4.30767
245407_at	AT4G17170	AT-RAB2, ATRAB-B1B, ATRAB2A, ATRABB1C, RAB-B1B, RAB2A, RABB1C	member of RAB gene family, member of RAB gene family, member of RAB gene family, member of RAB gene family, member of RAB gene family, member of RAB gene family, member of RAB gene family	9.96299	10.1583	9.99803	9.91761
245408_at	AT4G17180	NA	glycosyl hydrolase family 17 protein; similar to glycosyl hydrolase family 17 protein [Arabidopsis thaliana] (TAIR:AT4G31140.1); similar to glycosyl hydrolase family protein [Brassica oleracea] (GB:ABD65105.1); similar to Os08g0326500 [Oryza sativa (japonica cultivar-group)] (GB:NP_001061551.1); similar to Os09g0272300 [Oryza sativa (japonica cultivar-group)] (GB:NP_001062739.1); contains InterPr…	6.87307	7.07017	6.66766	6.77158
245409_at	AT4G17200	NA	F-box family protein; similar to F-box family protein [Arabidopsis thaliana] (TAIR:AT3G13680.1); similar to Cyclin-like F-box; F-box protein interaction domain; Galactose oxidase, central [Medicago truncatula] (GB:ABE82845.1); contains InterPro domain Cyclin-like F-box; (InterPro:IPR001810); contains InterPro domain Galactose oxidase, central; (InterPro:IPR011043); contains InterPro domain F-box …	3.54333	3.76335	3.4836	3.43463
245410_at	AT4G17220	ATMAP70-5, MAP70-5	Encodes a microtubule associated protein (MAP70-5). Expressed in all tissues., Encodes a microtubule associated protein (MAP70-5). Expressed in all tissues.	3.24419	3.42851	6.71395	6.32545
245411_at	AT4G17240	NA	similar to hypothetical protein 31.t00013 [Brassica oleracea] (GB:ABD65111.1)	6.56246	6.44248	5.48973	5.31071
245412_at	AT4G17280	NA	auxin-responsive family protein; similar to auxin-responsive protein, putative [Arabidopsis thaliana] (TAIR:AT5G47530.1); similar to hypothetical protein 31.t00023 [Brassica oleracea] (GB:ABD65115.1); contains InterPro domain Protein of unknown function DUF568, DOMON-like; (InterPro:IPR007613); contains InterPro domain DOMON related; (InterPro:IPR005018); contains InterPro domain Cytochrome b561 …	5.09677	5.27836	8.51696	9.18637
245413_at	AT4G17300	ATNS1, NS1, OVA8	Asparaginyl-tRNA synthetase protein involved in amino acid activation/protein synthesis., Asparaginyl-tRNA synthetase protein involved in amino acid activation/protein synthesis., Asparaginyl-tRNA synthetase protein involved in amino acid activation/protein synthesis.	9.10916	9.17019	7.17121	7.41566
245414_at	AT4G17310	NA	similar to unknown protein [Arabidopsis thaliana] (TAIR:AT5G47455.6); similar to hypothetical protein 26.t00030 [Brassica oleracea] (GB:ABD65009.1), transcription factor; similar to unknown protein [Arabidopsis thaliana] (TAIR:AT5G47455.3); similar to hypothetical protein 26.t00030 [Brassica oleracea] (GB:ABD65009.1); contains InterPro domain Helix-turn-helix, Fis-type; (InterPro:IPR002197)	6.56768	6.522	6.74535	6.79025
245415_at	AT4G17330	ATG2484-1, G2484-1	gene of unknown function expressed in seedlings, flower buds and stems, gene of unknown function expressed in seedlings, flower buds and stems	9.87662	9.73351	9.82474	9.70244
245416_at	AT4G17350	NA	similar to unknown protein [Arabidopsis thaliana] (TAIR:AT5G47440.1); similar to hypothetical protein 40.t00010 [Brassica oleracea] (GB:ABD65135.1); similar to hypothetical protein 31.t00035 [Brassica oleracea] (GB:ABD65121.1); contains InterPro domain Pleckstrin-like, plant; (InterPro:IPR013666); contains InterPro domain Pleckstrin-like; (InterPro:IPR001849); contains InterPro domain Protein of …	6.04959	6.23027	7.33726	7.46228
245417_at	AT4G17360	NA	formyltetrahydrofolate deformylase, putative; similar to formyltetrahydrofolate deformylase, putative [Arabidopsis thaliana] (TAIR:AT5G47435.1); similar to formyltetrahydrofolate deformylase, putative [Brassica oleracea] (GB:ABD64983.1); contains InterPro domain Formyltetrahydrofolate deformylase; (InterPro:IPR004810); contains InterPro domain Formyl transferase, N-terminal; (InterPro:IPR002376)	7.74649	7.6332	5.8104	5.6993
245418_at	AT4G17370	NA	oxidoreductase family protein; similar to oxidoreductase family protein [Brassica oleracea] (GB:ABD65136.1); contains InterPro domain Oxidoreductase, C-terminal; (InterPro:IPR004104); contains InterPro domain Oxidoreductase, N-terminal; (InterPro:IPR000683)	8.78675	8.66544	7.79057	7.92131
245419_at	AT4G17380	ATMSH4, MSH4, ATMSH4, MSH4	Encodes the Arabidopsis homolog of MSH4, a meiosis-specific member of the MutS-homolog family of genes. It is expressed only in floral tissues and only during early meiotic prophase I, preceding the synapsis of homologous chromosomes. It is involved in the early steps of recombination., Encodes the Arabidopsis homolog of MSH4, a meiosis-specific member of the MutS-homolog family of genes. It is e…	4.43734	4.35337	4.53091	4.61982
245420_at	AT4G17410	NA	similar to unknown protein [Arabidopsis thaliana] (TAIR:AT5G47430.1); similar to hypothetical protein 31.t00039 [Brassica oleracea] (GB:ABD65123.1); similar to Zinc finger, RING-type; Zinc finger, CCHC-type [Medicago truncatula] (GB:ABE84222.1); similar to hypothetical protein 24.t00020 [Brassica oleracea] (GB:ABD64942.1); contains domain RING/U-box (SSF57850); contains domain Retrovirus zinc fin…	5.04869	5.26327	4.97317	4.9501
245421_at	AT4G17430	NA	similar to hypothetical protein 31.t00055 [Brassica oleracea] (GB:ABD65093.1)	6.4353	6.57597	6.61081	6.77963
245422_at	AT4G17470	NA	palmitoyl protein thioesterase family protein; similar to palmitoyl protein thioesterase family protein [Arabidopsis thaliana] (TAIR:AT4G17480.1); similar to palmitoyl protein thioesterase family protein [Brassica oleracea] (GB:ABD65098.1); contains InterPro domain Palmitoyl protein thioesterase; (InterPro:IPR002472)	7.14506	6.9855	4.08336	4.28558
245423_at	AT4G17483	NA	palmitoyl protein thioesterase family protein; similar to palmitoyl protein thioesterase family protein [Arabidopsis thaliana] (TAIR:AT4G17480.1); similar to palmitoyl protein thioesterase family protein [Brassica oleracea] (GB:ABD65142.1); similar to palmitoyl protein thioesterase family protein [Brassica oleracea] (GB:ABD65081.1); contains InterPro domain Palmitoyl protein thioesterase; (InterP…	4.50499	4.43386	5.97552	5.50982
245424_at	AT4G17505	NA	similar to unknown protein [Arabidopsis thaliana] (TAIR:AT2G27320.1); similar to hypothetical protein 25.t00048 [Brassica oleracea] (GB:ABD64955.1); contains InterPro domain Protein of unknown function DUF239, plant; (InterPro:IPR004314)	3.49151	3.44446	3.46537	3.30998
245425_at	AT4G17510	UCH3	ubiquitin carboxyl-terminal hydrolase, putative / ubiquitin thiolesterase, putative; similar to ubiquitin carboxyl-terminal hydrolase family 1 protein [Arabidopsis thaliana] (TAIR:AT5G16310.1); similar to ubiquitin carboxyl-terminal hydrolase, putative [Brassica oleracea] (GB:ABD65144.1); contains InterPro domain Peptidase C12, ubiquitin carboxyl-terminal hydrolase 1; (InterPro:IPR001578)	8.1623	8.1727	8.84074	8.8179
245426_at	AT4G17540	NA	similar to Os10g0563400 [Oryza sativa (japonica cultivar-group)] (GB:NP_001065401.1)	7.82898	7.71992	6.0788	5.91093
245427_at	AT4G17550	NA	transporter-related; similar to glycerol-3-phosphate transporter, putative / glycerol 3-phosphate permease, putative [Arabidopsis thaliana] (TAIR:AT3G47420.1); similar to transporter, putative [Brassica oleracea] (GB:ABD65069.1); similar to transporter, putative [Brassica oleracea] (GB:ABD65148.1); contains InterPro domain Major facilitator superfamily; (InterPro:IPR007114); contains InterPro dom…	6.48594	6.48645	6.55139	6.9344
245428_at	AT4G17570	GATA26	zinc finger (GATA type) family protein; Identical to GATA transcription factor 28 [Arabidopsis Thaliana] (GB:Q8W4H1;GB:O23598); similar to zinc finger (GATA type) family protein [Arabidopsis thaliana] (TAIR:AT5G47140.1); similar to GATA zinc finger containing protein [Brassica oleracea] (GB:ABD65071.1); contains InterPro domain Zinc finger, GATA-type; (InterPro:IPR000679)	6.8443	6.96393	6.98533	7.02046
245429_at	AT4G17580	NA	Bax inhibitor-1 family protein / BI-1 family protein; similar to ATBI-1 (ARABIDOPSIS BAX INHIBITOR 1) [Arabidopsis thaliana] (TAIR:AT5G47120.1); similar to bax inhibitor, putative [Brassica oleracea] (GB:ABD65015.1); contains InterPro domain Protein of unknown function UPF0005; (InterPro:IPR006214)	5.28353	5.46244	4.87904	5.09103
245430_at	AT4G17060	FIP2	similar to transcription factor [Arabidopsis thaliana] (TAIR:AT2G44730.1); contains domain Origin of replication-binding domain, RBD-like (SSF55464)	7.41333	7.37052	7.8262	7.74546
245431_at	AT4G17080	NA	MORN (Membrane Occupation and Recognition Nexus) repeat-containing protein /phosphatidylinositol-4-phosphate 5-kinase-related; similar to MORN (Membrane Occupation and Recognition Nexus) repeat-containing protein /phosphatidylinositol-4-phosphate 5-kinase-related [Arabidopsis thaliana] (TAIR:AT2G35170.1); similar to ICE-like protease p20 domain containing protein, expressed [Oryza sativa (japonic…	8.09476	7.9284	8.06668	7.82463
245432_at	NA	NA	NA	8.40705	8.80634	9.24913	9.26377
245433_at	AT4G17140	NA	pleckstrin homology (PH) domain-containing protein; similar to C2 domain-containing protein [Arabidopsis thaliana] (TAIR:AT1G48090.2); similar to vacuolar protein sorting 13C protein-like [Oryza sativa (japonica cultivar-group)] (GB:BAD19476.1); contains InterPro domain Pleckstrin-like; (InterPro:IPR001849); contains InterPro domain Pleckstrin homology-type; (InterPro:IPR011993)	7.76435	7.75093	9.01631	8.91913
245434_at	AT4G17140	NA	pleckstrin homology (PH) domain-containing protein; similar to C2 domain-containing protein [Arabidopsis thaliana] (TAIR:AT1G48090.2); similar to vacuolar protein sorting 13C protein-like [Oryza sativa (japonica cultivar-group)] (GB:BAD19476.1); contains InterPro domain Pleckstrin-like; (InterPro:IPR001849); contains InterPro domain Pleckstrin homology-type; (InterPro:IPR011993)	5.0323	4.82423	5.86172	5.58019
245435_at	NA	NA	NA	4.86899	5.16685	4.92425	5.16488
245436_at	AT4G16620	NA	integral membrane family protein / nodulin MtN21-related; similar to nodulin MtN21 family protein [Arabidopsis thaliana] (TAIR:AT5G47470.1); similar to integral membrane protein, putative [Brassica oleracea] (GB:ABD64979.1); contains InterPro domain Protein of unknown function DUF6, transmembrane; (InterPro:IPR000620)	4.94604	5.06405	5.6882	5.09889
245437_at	NA	NA	NA	6.35019	5.87779	7.04237	6.8683
245438_at	AT4G16650	NA	similar to unknown protein [Arabidopsis thaliana] (TAIR:AT1G76270.1); similar to OSIGBa0122F23.8 [Oryza sativa (indica cultivar-group)] (GB:CAH67151.1); similar to putative auxin-independent growth promoter [Oryza sativa (japonica cultivar-group)] (GB:BAD10226.1); similar to OSJNBa0010H02.2 [Oryza sativa (japonica cultivar-group)] (GB:CAE01682.2); contains InterPro domain Protein of unknown funct…	7.28037	7.22595	7.63611	7.46549
245439_at	AT4G16670	NA	similar to unknown protein [Arabidopsis thaliana] (TAIR:AT4G17350.1); similar to hypothetical protein 31.t00035 [Brassica oleracea] (GB:ABD65121.1); contains InterPro domain Pleckstrin-like, plant; (InterPro:IPR013666); contains InterPro domain Protein of unknown function DUF828, plant; (InterPro:IPR008546)	5.87062	6.02426	6.05488	6.39494
245440_at	AT4G16680	NA	RNA helicase, putative; similar to MEE29 (maternal effect embryo arrest 29), ATP-dependent RNA helicase [Arabidopsis thaliana] (TAIR:AT2G35340.1); similar to ATP-dependent RNA helicase, putative [Arabidopsis thaliana] (TAIR:AT3G26560.1); similar to EMB2733/ESP3 (EMBRYO DEFECTIVE 2733), ATP-dependent RNA helicase [Arabidopsis thaliana] (TAIR:AT1G32490.1); similar to DEAH (Asp-Glu-Ala-His) box poly…	4.28036	3.89081	3.49121	3.26443
245441_at	AT4G16700	PSD1	phosphatidylserine decarboxylase; similar to PSD2 (Phosphatidylserine decarboxylase 2) [Arabidopsis thaliana] (TAIR:AT4G25970.1); similar to Phosphatidylserine decarboxylase [Medicago truncatula] (GB:ABE81413.1); contains InterPro domain Phosphatidylserine decarboxylase-related; (InterPro:IPR003817); contains InterPro domain Phosphatidylserine decarboxylase; (InterPro:IPR005221)	5.31853	5.1848	5.44271	5.36519
245442_at	AT4G16710	NA	glycosyltransferase family protein 28; similar to Os02g0467700 [Oryza sativa (japonica cultivar-group)] (GB:NP_001046820.1); similar to PREDICTED: similar to glycosyltransferase 28 domain containing 1 [Gallus gallus] (GB:XP_420312.2); contains InterPro domain Glycosyltransferase 28, C-terminal; (InterPro:IPR007235)	8.15791	8.20971	8.55839	8.49012
245443_at	AT4G16730	TPS02	lyase/ magnesium ion binding; similar to ATTPS03 (Arabidopsis thaliana terpene synthase 03) [Arabidopsis thaliana] (TAIR:AT4G16740.1); similar to terpenoid synthase [Vitis vinifera] (GB:AAS79352.1); contains InterPro domain Terpenoid cylases/protein prenyltransferase alpha-alpha toroid; (InterPro:IPR008930); contains InterPro domain Terpenoid synthase; (InterPro:IPR008949); contains InterPro doma…	3.27261	3.45034	3.15769	3.12552
245444_at	AT4G16740	ATTPS03, TPS03	Monoterpene synthase, catalyzes the formation of the acyclic monoterpene (E)-beta-ocimene in response to wounding or treatment with jasmonic acid., Monoterpene synthase, catalyzes the formation of the acyclic monoterpene (E)-beta-ocimene in response to wounding or treatment with jasmonic acid.	4.62285	4.75818	4.4733	4.40709
245445_at	AT4G16750	NA	encodes a member of the DREB subfamily A-4 of ERF/AP2 transcription factor family. The protein contains one AP2 domain. There are 17 members in this subfamily including TINY.	4.39641	5.19023	5.69787	5.78061
245446_at	AT4G16800	NA	enoyl-CoA hydratase, putative; similar to ATDCI1 (DELTA(3,5),DELTA(2,4)-DIENOYL-COA ISOMERASE 1), delta3,5-delta2,4-dienoyl-CoA isomerase/ enoyl-CoA hydratase [Arabidopsis thaliana] (TAIR:AT5G43280.1); similar to hypothetical protein [Capsella rubella] (GB:CAB96201.1); contains InterPro domain Enoyl-CoA hydratase/isomerase; (InterPro:IPR001753)	7.94532	7.92133	7.73919	7.7942
245447_at	AT4G16820	PLA-I{beta]2	lipase class 3 family protein; similar to DAD1 (DEFECTIVE ANTHER DEHISCENCE 1), triacylglycerol lipase [Arabidopsis thaliana] (TAIR:AT2G44810.1); similar to lipase-like protein [Oryza sativa] (GB:CAC39051.1); similar to Os02g0653900 [Oryza sativa (japonica cultivar-group)] (GB:NP_001047607.1); contains InterPro domain Lipase, class 3; (InterPro:IPR002921)	4.47605	4.17276	4.07538	4.12133
245448_at	AT4G16860	RPP4	Confers resistance to Peronospora parasitica.	8.89159	8.57563	3.79157	4.40643
245449_at	AT4G16870	NA	copia-like retrotransposon family, has a 0. P-value blast match to dbj|BAA78426.1| polyprotein (AtRE2-1) (Arabidopsis thaliana) (Ty1_Copia-element)	8.28859	8.43405	4.58432	4.80194
245450_at	NA	NA	NA	7.84157	7.87722	3.79096	3.8416
245451_at	AT4G16890	BAL, SNC1	Encodes a Toll Interleukin1 receptor-nucleotide binding-Leu- rich repeat-type resistance gene (TIR-NB-LRR-type) involved in the salicylic acid-dependent defense response pathway. Mutant plants constitutively express pathogenesis-related (PR) genes and are pathogen resistant. Resistance signaling in snc1 requires EDS1, MOS3 and PAD4., Encodes a Toll Interleukin1 receptor-nucleotide binding-Leu- ri…	7.79827	7.52072	5.60338	5.89326
245452_at	AT4G16910	NA	gypsy-like retrotransposon family, has a 6.1e-185 P-value blast match to GB:AAD27547 polyprotein (Gypsy_Ty3-element) (Oryza sativa subsp. indica)	3.04105	3.16026	3.09107	3.14519
245453_at	AT4G16900	NA	disease resistance protein (TIR-NBS-LRR class), putative; similar to SNC1 (SUPPRESSOR OF NPR1-1, CONSTITUTIVE 1) [Arabidopsis thaliana] (TAIR:AT4G16890.1); similar to disease resistance protein (TIR-NBS-LRR class), putative [Arabidopsis thaliana] (TAIR:AT4G16940.1); similar to disease resistance protein (TIR-NBS-LRR class), putative [Arabidopsis thaliana] (TAIR:AT4G16960.1); similar to nematode r…	4.65942	4.55403	4.33717	4.47716
245454_at	AT4G16920	NA	disease resistance protein (TIR-NBS-LRR class), putative; similar to SNC1 (SUPPRESSOR OF NPR1-1, CONSTITUTIVE 1) [Arabidopsis thaliana] (TAIR:AT4G16890.1); similar to RPP4 (RECOGNITION OF PERONOSPORA PARASITICA 4) [Arabidopsis thaliana] (TAIR:AT4G16860.1); similar to RPP5 (RECOGNITION OF PERONOSPORA PARASITICA 5) [Arabidopsis thaliana] (TAIR:AT4G16950.2); similar to TIR [Medicago truncatula] (GB:…	4.30453	4.49088	5.02309	6.12786
245455_at	AT4G16930	NA	disease resistance protein (TIR-NBS-LRR class), putative; similar to RPP5 (RECOGNITION OF PERONOSPORA PARASITICA 5) [Arabidopsis thaliana] (TAIR:AT4G16950.2); similar to disease resistance-like protein 9 [Brassica rapa] (GB:AAV88086.1); contains InterPro domain Toll-Interleukin receptor; (InterPro:IPR000157)	3.23539	3.14524	3.21834	3.22462
245456_at	AT4G16950	RPP5	Contains a putative nucleotide binding site and leucine-rich repeats. Similar to the plant resistance genes N and L6, and to the toll and interleukin-1 receptors. Confers resistance to Peronospora parasitica.	9.73985	9.73992	7.65398	7.65065
245457_s_at	NA	NA	NA	5.05144	5.08124	5.30513	5.24356
245458_at	AT4G16970	NA	kinase; similar to casein kinase II alpha chain, putative [Arabidopsis thaliana] (TAIR:AT2G23070.1); similar to Protein kinase domain containing protein, expressed [Oryza sativa (japonica cultivar-group)] (GB:ABB47989.1); contains InterPro domain Serine/threonine protein kinase; (InterPro:IPR002290); contains InterPro domain Protein kinase-like; (InterPro:IPR011009); contains InterPro domain Prot…	6.1967	6.14829	6.2495	6.15169
245459_at	NA	NA	NA	4.76928	4.72257	3.76493	3.89681
245460_at	AT4G16990	RLM3, RLM3, RLM3	ATP binding; similar to disease resistance protein (TIR-NBS-LRR class), putative [Arabidopsis thaliana] (TAIR:AT4G16940.1); similar to disease resistance protein (TIR-NBS-LRR class), putative [Arabidopsis thaliana] (TAIR:AT4G16960.1); similar to NBS-LRR disease resistance protein RPP5-like protein [Camelina sativa] (GB:AAL92032.1); contains InterPro domain NB-ARC; (InterPro:IPR002182); contains I…	7.24696	7.3629	3.47006	3.42122
245461_at	AT4G17000	NA	similar to unknown protein [Arabidopsis thaliana] (TAIR:AT3G28770.1); similar to hypothetical protein [Capsella rubella] (GB:CAC82614.1)	5.76383	5.93774	5.65865	5.68946
245462_at	AT4G17020	NA	transcription factor-related; similar to B0213E10.4 [Oryza sativa (indica cultivar-group)] (GB:CAJ86205.1); similar to OSJNBb0017I01.15 [Oryza sativa (japonica cultivar-group)] (GB:CAE05735.1); contains InterPro domain Transcription factor Tfb2; (InterPro:IPR004598)	5.84099	5.95611	5.98645	5.97655
245463_at	AT4G17030	AT-EXPR, ATEXLB1, ATEXPR1, ATHEXP, EXLB1, EXPR	EXPANSIN-RELATED. Naming convention from the Expansin Working Group (Kende et al, 2004. Plant Mol Bio), EXPANSIN-RELATED. Naming convention from the Expansin Working Group (Kende et al, 2004. Plant Mol Bio), EXPANSIN-RELATED. Naming convention from the Expansin Working Group (Kende et al, 2004. Plant Mol Bio), EXPANSIN-RELATED. Naming convention from the Expansin Working Group (Kende et al, 2004.…	6.41121	7.22049	7.45349	7.43463
245464_at	NA	NA	NA	4.95239	4.99055	4.41202	4.5614
245465_at	AT4G16590	ATCSLA01, ATCSLA1, CSLA01	encodes a gene similar to cellulose synthase, encodes a gene similar to cellulose synthase, encodes a gene similar to cellulose synthase	4.32579	4.53303	3.722	3.82377
245466_at	AT4G16600	NA	glycogenin glucosyltransferase (glycogenin)-related; similar to glycogenin glucosyltransferase (glycogenin)-related [Arabidopsis thaliana] (TAIR:AT2G35710.1); similar to Glycosyl transferase, family 8 [Medicago truncatula] (GB:ABE80888.1); contains InterPro domain Glycosyl transferase, family 8; (InterPro:IPR002495)	5.25593	5.22631	5.61644	6.06392
245467_at	AT4G16610	NA	zinc finger (C2H2 type) family protein; similar to zinc finger (C2H2 type) family protein [Arabidopsis thaliana] (TAIR:AT3G60580.1); similar to Cys2/His2 zinc-finger transcription factor [Silene latifolia] (GB:AAY40250.1); contains InterPro domain Zinc finger, C2H2-type; (InterPro:IPR007087)	6.1076	6.29664	6.40131	6.24849
245468_at	AT4G15980	NA	pectinesterase family protein; similar to pectinesterase family protein [Arabidopsis thaliana] (TAIR:AT5G49180.1); similar to Pectinesterase; Pectinesterase inhibitor [Medicago truncatula] (GB:ABE85690.1); similar to Os08g0450200 [Oryza sativa (japonica cultivar-group)] (GB:NP_001061941.1); contains InterPro domain Virulence factor, pectin lyase fold; (InterPro:IPR011050); contains InterPro domai…	3.6338	3.64962	3.5654	3.56147
245469_at	NA	NA	NA	2.80509	2.88331	2.80878	2.80266
245470_at	AT4G16020	NA	copia-like retrotransposon family, has a 1.3e-221 P-value blast match to GB:BAA78423 polyprotein (Ty1_Copia-element) (Arabidopsis thaliana)GB:BAA78423 polyprotein (Ty1_Copia-element) (Arabidopsis thaliana)GB:BAA78423 polyprotein (Ty1_Copia-element) (Arabidopsis thaliana)gi|4996361|dbj|BAA78423.1| polyprotein (Arabidopsis thaliana) (Ty1_Copia-element)	3.94707	3.93763	3.73306	3.89102
245471_at	AT4G16030	NA	60S ribosomal protein L19, putative; similar to 60S ribosomal protein L19 (RPL19C) [Arabidopsis thaliana] (TAIR:AT4G02230.1); similar to EMB2386 (EMBRYO DEFECTIVE 2386), structural constituent of ribosome [Arabidopsis thaliana] (TAIR:AT1G02780.1); similar to 60S ribosomal protein L19-like protein [Solanum tuberosum] (GB:ABC01909.1); contains InterPro domain Ribosomal protein L19e; (InterPro:IPR00…	3.02436	3.05297	2.93063	3.0009
245472_at	AT4G16040	NA	unknown protein	3.51928	3.45563	3.28784	3.18612
245473_at	AT4G16050	NA	similar to unknown protein [Arabidopsis thaliana] (TAIR:AT1G51538.1); similar to hypothetical protein [Oryza sativa (japonica cultivar-group)] (GB:AAO60015.1); contains InterPro domain Protein of unknown function DUF1723; (InterPro:IPR013541)	3.20098	3.1411	3.12576	3.27771
245474_at	AT4G16060	NA	similar to Os05g0358400 [Oryza sativa (japonica cultivar-group)] (GB:NP_001055302.1); similar to hypothetical protein MED92_03118 [Oceanospirillum sp. MED92] (GB:ZP_01165985.1)	7.83165	8.24061	7.18867	7.38891
245475_at	NA	NA	NA	4.55126	4.38519	4.32897	4.43997
245476_at	AT4G16090	NA	similar to unknown protein [Arabidopsis thaliana] (TAIR:AT2G45930.1)	4.58515	4.60985	4.49153	4.63317
245477_at	AT4G16110	ARR2, RR2	Encodes a pollen-specific transcription factor involved in the expression of nuclear genes for components of mitochondrial complex I in Arabidopsis. Acts in concert with other type-B ARRs in the cytokinin signaling pathway. AHK3 mediates cytokinin-induced phosphorylation of ARR2 on the Asp-80 residue. This phosphorylation plays a positive role of ARR2 in cytokinin-mediated control of leaf longevi…	6.41818	6.17191	7.46497	7.11403
245478_at	AT4G16130	ARA1, ATISA1, ISA1	Similar to galactokinase., Similar to galactokinase., Similar to galactokinase.	8.30164	8.20785	8.13715	8.10845
245479_at	AT4G16140	NA	proline-rich family protein; similar to hydroxyproline-rich glycoprotein family protein [Arabidopsis thaliana] (TAIR:AT5G49280.1); similar to OJ1116_C07.3 [Oryza sativa (japonica cultivar-group)] (GB:BAC00686.1); similar to Os01g0309100 [Oryza sativa (japonica cultivar-group)] (GB:NP_001042851.1)	7.81028	7.91705	6.86278	6.96867
245480_at	NA	NA	NA	7.47981	7.48021	7.7955	7.86014
245481_at	AT4G16180	NA	similar to expressed protein [Oryza sativa (japonica cultivar-group)] (GB:ABF95572.1); similar to expressed protein [Oryza sativa (japonica cultivar-group)] (GB:ABF95573.1); contains domain N-terminal nucleophile aminohydrolases (Ntn hydrolases) (SSF56235)	8.40048	8.33135	9.26628	9.12673
245482_at	AT4G16180	NA	similar to expressed protein [Oryza sativa (japonica cultivar-group)] (GB:ABF95572.1); similar to expressed protein [Oryza sativa (japonica cultivar-group)] (GB:ABF95573.1); contains domain N-terminal nucleophile aminohydrolases (Ntn hydrolases) (SSF56235)	5.45455	5.70745	6.48165	6.1625
245483_at	AT4G16190	NA	cysteine proteinase, putative; similar to RD19 (RESPONSIVE TO DEHYDRATION 19), cysteine-type peptidase [Arabidopsis thaliana] (TAIR:AT4G39090.1); similar to papain-like cysteine proteinase isoform I [Ipomoea batatas] (GB:AAF61440.1); similar to papain-like cysteine proteinase isoform I [Ipomoea batatas] (GB:AAF40414.1); contains InterPro domain Peptidase, cysteine peptidase active site; (InterPro…	11.3445	11.6443	12.5566	11.8147
245484_at	AT4G16210	E-COAH-2, ECHIA	enoyl-CoA hydratase/isomerase family protein; similar to naphthoate synthase, putative / dihydroxynaphthoic acid synthetase, putative / DHNA synthetase, putative [Arabidopsis thaliana] (TAIR:AT1G60550.1); similar to putative enoyl CoA hydratase [Cicer arietinum] (GB:CAB61740.1); contains InterPro domain Enoyl-CoA hydratase/isomerase; (InterPro:IPR001753), enoyl-CoA hydratase/isomerase family prot…	7.66361	7.9141	8.94964	8.55287
245485_at	NA	NA	NA	4.47941	3.99702	6.73841	6.7081
245486_x_at	AT4G16240	NA	similar to glycine-rich protein [Arabidopsis thaliana] (TAIR:AT5G46730.1); similar to glycine-rich protein [Arabidopsis thaliana] (TAIR:AT2G05440.7); similar to glycin-rich protein [Vigna unguiculata] (GB:CAA61200.1); similar to Os03g0309300 [Oryza sativa (japonica cultivar-group)] (GB:NP_001049911.1)	8.84691	8.47599	9.31772	9.56145
245487_at	AT4G16250	PHYD	Encodes a phytochrome photoreceptor with a function similar to that of phyB that absorbs the red/far-red part of the light spectrum and is involved in light responses. It cannot compensate for phyB loss in Arabidopsis but can substitute for tobacco phyB in vivo.	7.65261	7.41455	7.74692	7.81208
245488_at	AT4G16270	NA	peroxidase 40 (PER40) (P40); Identical to Peroxidase 40 precursor (EC 1.11.1.7) (Atperox P40) (PER40) [Arabidopsis Thaliana] (GB:O23474;GB:Q53XE3;GB:Q67ZY5); similar to peroxidase, putative [Arabidopsis thaliana] (TAIR:AT1G44970.1); similar to Haem peroxidase, plant/fungal/bacterial [Medicago truncatula] (GB:ABE82792.1); contains InterPro domain Haem peroxidase; (InterPro:IPR010255); contains Int…	3.93477	3.7927	5.03569	5.7036
245489_at	AT4G16280	FCA	Involved in the promotion of the transition of the vegetative meristem to reproductive development. Four forms of the protein (alpha, beta, delta and gamma) are produced by alternative splicing.	6.48324	6.3336	6.38172	6.36316
245490_at	AT4G16310	LDL3	amine oxidase family protein / SWIRM domain-containing protein; similar to amine oxidase family protein / SWIRM domain-containing protein [Arabidopsis thaliana] (TAIR:AT3G13682.1); similar to amine oxidase, flavin-containing family protein, expressed [Oryza sativa (japonica cultivar-group)] (GB:ABB47924.2); similar to putative corticosteroid binding protein [Brassica napus] (GB:CAB98166.1); simil…	4.41156	4.35374	4.34931	4.44716
245491_at	NA	NA	NA	5.922	5.92381	5.94347	5.98591
245492_at	AT4G16340	SPK1	mutant has Seedling lethal; Cotyledon, leaf-shape, trichome defects; Putative Cytoskeletal Protein	7.23351	7.33266	7.77672	7.88028
245493_at	NA	NA	NA	4.8872	4.8741	4.48486	4.62737
245494_at	AT4G16390	NA	chloroplastic RNA-binding protein P67, putative; similar to pentatricopeptide (PPR) repeat-containing protein [Arabidopsis thaliana] (TAIR:AT5G46580.1); similar to RSP67.2, putative, expressed [Oryza sativa (japonica cultivar-group)] (GB:ABF94642.1); similar to RSP67.2 [Raphanus sativus] (GB:CAC01941.1); similar to 67kD chloroplastic RNA-binding protein, P67.1 [Raphanus sativus] (GB:CAC01940.1); …	9.26481	9.3777	7.04674	7.18537
245495_at	AT4G16400	NA	similar to unknown protein [Arabidopsis thaliana] (TAIR:AT3G13175.1); similar to hypothetical protein MA4_112I10.14 [Musa acuminata] (GB:ABF70146.1)	4.66586	4.45301	6.39744	6.56112
245496_at	AT4G16440	NA	iron hydrogenase family protein; similar to Narf-like protein [Medicago truncatula] (GB:CAD10687.1); contains InterPro domain Iron hydrogenase, small subunit; (InterPro:IPR003149); contains InterPro domain Hydrogenase large subunit, C-terminal; (InterPro:IPR004108); contains InterPro domain Iron hydrogenase; (InterPro:IPR009016)	7.17107	7.05878	7.65474	7.73822
245497_at	AT4G16460	NA	similar to hypothetical protein MtrDRAFT_AC148526g7v1 [Medicago truncatula] (GB:ABE88232.1)	3.20533	3.42327	3.25744	3.31117
245498_at	AT4G16470	NA	binding; similar to pentatricopeptide (PPR) repeat-containing protein [Arabidopsis thaliana] (TAIR:AT1G11290.1); similar to Thymidine kinase [Medicago truncatula] (GB:ABE88233.1); contains InterPro domain Pentatricopeptide repeat; (InterPro:IPR002885); contains InterPro domain Protein prenyltransferase; (InterPro:IPR008940); contains InterPro domain Tetratricopeptide-like helical; (InterPro:IPR01…	5.99796	5.97841	5.93778	5.80875
245499_at	AT4G16480	ATINT4, INT4	Encodes a high affinity H+:<i>myo</i>-inositol symporter. The only other compound shown to be transported was pinitol, a methylated derivative of <i>myo</i>-inositol., Encodes a high affinity H+:<i>myo</i>-inositol symporter. The only other compound shown to be transported was pinitol, a methylated derivative of <i>myo</i>-inositol.	7.61107	7.54757	6.91974	6.74821
245500_at	AT4G15590	NA	non-LTR retrotransposon family (LINE), has a 1.5e-50 P-value blast match to GB:AAA67727 reverse transcriptase (LINE-element) (Mus musculus)	5.2865	5.26192	4.86187	4.95715
245501_at	AT4G15620	NA	integral membrane family protein; similar to integral membrane family protein [Arabidopsis thaliana] (TAIR:AT4G15630.1); similar to Os01g0363300 [Oryza sativa (japonica cultivar-group)] (GB:NP_001043031.1); similar to hypothetical protein MA4_106O17.50 [Musa acuminata] (GB:ABF69990.1); contains InterPro domain Protein of unknown function DUF588; (InterPro:IPR006702); contains InterPro domain Cons…	8.42163	8.98398	3.80303	3.87723
245502_at	AT4G15640	NA	similar to unknown protein [Arabidopsis thaliana] (TAIR:AT3G21465.1); similar to adenyl cyclase [Nicotiana tabacum] (GB:AAB87670.1)	7.34046	7.24973	8.29853	8.31218
245503_at	AT4G15650	NA	protein kinase-related; similar to unknown protein [Arabidopsis thaliana] (TAIR:AT1G79280.1); similar to conserved hypothetical protein, conserved [Magnetococcus sp. MC-1] (GB:YP_865388.1)	3.22261	3.13281	3.15499	3.16671
245504_at	AT4G15660	NA	glutaredoxin family protein; Identical to Monothiol glutaredoxin-S8 (AtGrxS8) (GRXS8) [Arabidopsis Thaliana] (GB:O23417); similar to glutaredoxin family protein [Arabidopsis thaliana] (TAIR:AT4G15670.1); similar to Glutaredoxin-like family protein [Oryza sativa (japonica cultivar-group)] (GB:ABA99336.1); contains InterPro domain Thioredoxin-like fold; (InterPro:IPR012336); contains InterPro domai…	6.51664	4.98206	4.43099	3.67112
245505_at	AT4G15690	NA	glutaredoxin family protein; Identical to Monothiol glutaredoxin-S5 (AtGrxS5) (GRXS5) [Arabidopsis Thaliana] (GB:O23420); similar to glutaredoxin family protein [Arabidopsis thaliana] (TAIR:AT4G15680.1); similar to glutaredoxin family protein [Musa acuminata] (GB:ABF69994.1); contains InterPro domain Thioredoxin-like fold; (InterPro:IPR012336); contains InterPro domain Glutaredoxin; (InterPro:IPR…	8.44032	7.17155	5.86158	4.42096
245506_at	AT4G15700	NA	glutaredoxin family protein; Identical to Monothiol glutaredoxin-S3 (AtGrxS3) (GRXS3) [Arabidopsis Thaliana] (GB:O23421); similar to glutaredoxin family protein [Arabidopsis thaliana] (TAIR:AT4G15690.1); similar to glutaredoxin family protein [Musa acuminata] (GB:ABF69994.1); similar to Glutaredoxin-like family protein [Oryza sativa (japonica cultivar-group)] (GB:ABA99336.1); contains InterPro do…	7.36295	5.85697	4.41361	3.11545
245507_at	AT4G15710	NA	unknown protein	4.58802	3.83617	3.58294	3.60844
245508_at	AT4G15720	NA	pentatricopeptide (PPR) repeat-containing protein; similar to pentatricopeptide (PPR) repeat-containing protein [Arabidopsis thaliana] (TAIR:AT3G23330.1); similar to Os12g0163600 [Oryza sativa (japonica cultivar-group)] (GB:NP_001066232.1); similar to hypothetical protein MtrDRAFT_AC149805g4v1 [Medicago truncatula] (GB:ABE88408.1); contains InterPro domain Pentatricopeptide repeat; (InterPro:IPR0…	3.75934	3.71422	3.42886	3.53869
245509_at	AT4G15730	NA	zinc ion binding; similar to zinc ion binding [Arabidopsis thaliana] (TAIR:AT3G62900.1); similar to Os05g0371100 [Oryza sativa (japonica cultivar-group)] (GB:NP_001055354.1); similar to hypothetical protein [Oryza sativa (japonica cultivar-group)] (GB:AAV31237.1); similar to Os03g0347300 [Oryza sativa (japonica cultivar-group)] (GB:NP_001050098.1); contains InterPro domain Zinc finger, CW-type; (…	4.79677	4.66226	4.94686	5.13826
245510_at	AT4G15740	NA	C2 domain-containing protein; similar to C2 domain-containing protein [Arabidopsis thaliana] (TAIR:AT3G16510.1); similar to SRC2 [Glycine max] (GB:BAA19769.1); contains InterPro domain C2; (InterPro:IPR000008); contains InterPro domain C2 calcium/lipid-binding region, CaLB; (InterPro:IPR008973)	4.69975	4.8814	6.72982	6.94396
245511_at	AT4G15755	NA	C2 domain-containing protein; similar to C2 domain-containing protein [Arabidopsis thaliana] (TAIR:AT3G16510.1); similar to SRC2 [Glycine max] (GB:BAA19769.1); contains InterPro domain C2; (InterPro:IPR000008); contains InterPro domain C2 calcium/lipid-binding region, CaLB; (InterPro:IPR008973)	4.02601	4.06058	3.73219	3.98631
245512_at	AT4G15770	NA	60S ribosome subunit biogenesis protein, putative; similar to PREDICTED: similar to MGC83122 protein [Gallus gallus] (GB:XP_414222.1); contains InterPro domain PUA; (InterPro:IPR002478)	9.7002	9.50735	10.1533	10.2482
245513_at	AT4G15780	ATVAMP724, VAMP724	member of VAMP72 Gene Family, member of VAMP72 Gene Family	8.34538	8.1677	8.06538	7.68052
245514_at	NA	NA	NA	6.34654	6.08002	5.46137	5.4997
245515_at	AT4G15810	NA	chloroplast outer membrane protein, putative; similar to TOC159 (translocon outer membrane complex 159) [Arabidopsis thaliana] (TAIR:AT4G02510.1); similar to putative chloroplast outer envelope 86-like protein [Oryza sativa (japonica cultivar-group)] (GB:AAU44144.1); similar to Os05g0151400 [Oryza sativa (japonica cultivar-group)] (GB:NP_001054673.1); contains InterPro domain AIG1; (InterPro:IPR0…	3.45082	3.49392	3.42452	3.4224
245516_at	AT4G15820	NA	wound-responsive protein-related; similar to EMB1703 (EMBRYO DEFECTIVE 1703) [Arabidopsis thaliana] (TAIR:AT3G61780.1)	6.50052	6.51101	6.60568	6.46556
245517_at	AT4G15840	NA	similar to Os01g0932600 [Oryza sativa (japonica cultivar-group)] (GB:NP_001045299.1); contains InterPro domain TRAF-like; (InterPro:IPR008974)	7.93708	7.90345	7.76981	7.89881
245518_at	AT4G15850	ATRH1, RH1	plant DEAD box-like RNA helicase., plant DEAD box-like RNA helicase.	5.57782	5.39593	6.47585	6.3457
245519_at	AT4G15860	NA	copia-like retrotransposon family, has a 2.3e-43 P-value blast match to dbj|BAA78425.1| polyprotein (Arabidopsis thaliana) (AtRE1) (Ty1_Copia-element)	4.35606	4.49884	3.98269	4.13825
245520_at	AT4G15870	ATTS1, TS1	encodes a putative terpene synthase, encodes a putative terpene synthase	3.45805	3.41192	3.47254	3.40347
245521_at	AT4G15880	ATESD4, ESD4	EARLY IN SHORT DAYS 4 Arabidopsis mutant shows extreme early flowering and alterations in shoot development. It encodes a SUMO protease, located predominantly at the periphery of the nucleus. Accelerates the transition from vegetative growth to flowering. Probably acts in the same pathway as NUA in affecting flowering time, vegetative and inflorescence development., EARLY IN SHORT DAYS 4 Arabidop…	7.5353	7.5137	7.70518	7.63011
245522_at	AT4G15890	NA	binding; similar to binding [Arabidopsis thaliana] (TAIR:AT3G57060.1); similar to PREDICTED: similar to LOC398742 protein [Gallus gallus] (GB:XP_417877.2); similar to Os12g0548100 [Oryza sativa (japonica cultivar-group)] (GB:NP_001066969.1); contains InterPro domain Armadillo-like helical; (InterPro:IPR011989); contains InterPro domain Chromosome condensation protein, HCP-6-related; (InterPro:IPR…	6.73495	6.63819	6.96957	6.96577
245523_at	AT4G15910	ATDI21, DI21	encodes a gene whose transcript level in root and leaves increases to progressive drought stress. The transcript level is also affected by changes of endogenous or exogenous abscisic acid level. It appears to be a member of plant-specific gene family that includes late embryo-abundant and zinc- IAA-induced proteins in other plants., encodes a gene whose transcript level in root and leaves increas…	8.86517	8.73413	11.3644	11.4799
245524_at	AT4G15920	NA	nodulin MtN3 family protein; similar to nodulin MtN3 family protein [Arabidopsis thaliana] (TAIR:AT3G16690.1); similar to MtN3/saliva family protein, expressed [Oryza sativa (japonica cultivar-group)] (GB:ABF95863.1); contains InterPro domain MtN3 and saliva related transmembrane protein; (InterPro:IPR004316)	8.89036	8.89616	9.52555	8.9505
245525_at	AT4G15930	NA	dynein light chain, putative; similar to dynein light chain, putative [Arabidopsis thaliana] (TAIR:AT5G20110.1); similar to Dynein Light Chain family member (dlc-1) [Caenorhabditis elegans] (GB:NP_498422.1); similar to Os01g0256400 [Oryza sativa (japonica cultivar-group)] (GB:NP_001042625.1); contains InterPro domain Dynein light chain, type 1; (InterPro:IPR001372)	9.84047	9.92188	9.38898	9.56331
245526_at	NA	NA	NA	6.27603	6.29143	5.60986	5.58184
245527_at	AT4G15955	NA	catalytic/ hydrolase; similar to epoxide hydrolase, putative [Arabidopsis thaliana] (TAIR:AT4G15960.1); similar to soluble epoxide hydrolase [Citrus jambhiri] (GB:BAD13534.1); contains InterPro domain Esterase/lipase/thioesterase; (InterPro:IPR000379); contains InterPro domain Alpha/beta hydrolase fold-1; (InterPro:IPR000073); contains InterPro domain Epoxide hydrolase; (InterPro:IPR000639); cont…	5.5587	5.7493	6.31598	6.12459
245528_at	AT4G15530	PPDK, PPDK, PPDK, PPDK	PPDK (PYRUVATE ORTHOPHOSPHATE DIKINASE); kinase; similar to Pyruvate, phosphate dikinase, chloroplast precursor (Pyruvate, orthophosphate dikinase) (GB:Q42910); similar to Pyruvate, phosphate dikinase, chloroplast precursor (Pyruvate, orthophosphate dikinase) (GB:Q42736); similar to Pyruvate, phosphate dikinase, chloroplast precursor (Pyruvate, orthophosphate dikinase) (Cold-sensitive pyruvate, o…	9.74676	9.55778	6.58975	7.07328
245529_at	AT4G15570	MAA3	tRNA-splicing endonuclease positive effector-related; similar to tRNA-splicing endonuclease positive effector-related [Arabidopsis thaliana] (TAIR:AT4G30100.1); similar to Os06g0310200 [Oryza sativa (japonica cultivar-group)] (GB:NP_001057481.1); similar to regulator of nonsense transcripts 1-like [Oryza sativa (japonica cultivar-group)] (GB:BAD62206.1); similar to putative component of a tRNA sp…	6.5723	6.60868	6.8057	6.9556
245530_at	AT4G15590	NA	non-LTR retrotransposon family (LINE), has a 1.5e-50 P-value blast match to GB:AAA67727 reverse transcriptase (LINE-element) (Mus musculus)	4.35669	4.50069	4.20366	4.33813
245531_at	AT4G15100	scpl30	SCPL30 (serine carboxypeptidase-like 30); serine carboxypeptidase; similar to SCPL31 (serine carboxypeptidase-like 31), serine carboxypeptidase [Arabidopsis thaliana] (TAIR:AT1G11080.1); similar to Os05g0158500 [Oryza sativa (japonica cultivar-group)] (GB:NP_001054710.1); similar to Os01g0332800 [Oryza sativa (japonica cultivar-group)] (GB:NP_001042933.1); similar to Peptidase S10, serine carboxy…	3.7806	3.96506	3.73636	3.93858
245532_at	AT4G15110	CYP97B3	member of CYP97B	9.77835	9.96885	7.4797	7.75872
245533_at	AT4G15130	ATCCT2, CCT2	cholinephosphate cytidylyltransferase, putative / phosphorylcholine transferase, putative / CTP:phosphocholine cytidylyltransferase, putative; similar to cholinephosphate cytidylyltransferase, putative / phosphorylcholine transferase, putative / CTP:phosphocholine cytidylyltransferase, putative [Arabidopsis thaliana] (TAIR:AT2G32260.1); similar to CTP:phosphocholine cytidylyltransferase [Brassica…	7.69273	7.67879	7.17975	7.1437
245534_at	AT4G15150	NA	glycine-rich protein; similar to unknown protein [Arabidopsis thaliana] (TAIR:AT5G49350.1); similar to Os04g0615700 [Oryza sativa (japonica cultivar-group)] (GB:NP_001053871.1); similar to H0525G02.4 [Oryza sativa (indica cultivar-group)] (GB:CAJ86307.1)	4.21288	4.30962	4.15038	4.33706
245535_at	NA	NA	NA	6.00179	6.22442	6.62786	6.49351
245536_at	NA	NA	NA	6.39725	6.51018	6.33278	6.35367
245537_at	AT4G15200	AFH3, FH3	formin homology 2 domain-containing protein / FH2 domain-containing protein; similar to Fh5 (FORMIN HOMOLOGY5), actin binding [Arabidopsis thaliana] (TAIR:AT5G54650.2); similar to Pyridoxal-dependent decarboxylase; Actin-binding FH2 [Medicago truncatula] (GB:ABE93173.1); contains InterPro domain Quinonprotein alcohol dehydrogenase-like; (InterPro:IPR011047); contains InterPro domain Actin-binding…	3.1981	3.2878	3.19568	3.24601
245538_at	AT4G15200	AFH3, FH3	formin homology 2 domain-containing protein / FH2 domain-containing protein; similar to Fh5 (FORMIN HOMOLOGY5), actin binding [Arabidopsis thaliana] (TAIR:AT5G54650.2); similar to Pyridoxal-dependent decarboxylase; Actin-binding FH2 [Medicago truncatula] (GB:ABE93173.1); contains InterPro domain Quinonprotein alcohol dehydrogenase-like; (InterPro:IPR011047); contains InterPro domain Actin-binding…	4.05152	4.25651	3.76514	3.96267
245539_at	AT4G15230	ATPDR2, PDR2	ATPDR2/PDR2 (PLEIOTROPIC DRUG RESISTANCE 2); ATPase, coupled to transmembrane movement of substances; Identical to Pleiotropic drug resistance protein 2 (PDR2) [Arabidopsis Thaliana] (GB:Q8GZ52;GB:O23376;GB:O23377;GB:Q7PC89); similar to ATPDR9/PDR9 (PLEIOTROPIC DRUG RESISTANCE 9), ATPase, coupled to transmembrane movement of substances [Arabidopsis thaliana] (TAIR:AT3G53480.1); similar to ATPDR13…	3.86388	3.99418	4.19693	4.16175
245540_at	AT4G15230	ATPDR2, PDR2	ATPDR2/PDR2 (PLEIOTROPIC DRUG RESISTANCE 2); ATPase, coupled to transmembrane movement of substances; Identical to Pleiotropic drug resistance protein 2 (PDR2) [Arabidopsis Thaliana] (GB:Q8GZ52;GB:O23376;GB:O23377;GB:Q7PC89); similar to ATPDR9/PDR9 (PLEIOTROPIC DRUG RESISTANCE 9), ATPase, coupled to transmembrane movement of substances [Arabidopsis thaliana] (TAIR:AT3G53480.1); similar to ATPDR13…	5.40014	5.34711	8.43043	8.09946
245541_at	NA	NA	NA	5.41116	5.57275	5.836	5.89345
245542_at	AT4G15250	NA	zinc finger (B-box type) family protein; Identical to Putative zinc finger protein CONSTANS-LIKE 11 (COL11) [Arabidopsis Thaliana] (GB:O23379); similar to zinc finger (B-box type) family protein [Arabidopsis thaliana] (TAIR:AT3G21880.1); similar to Os06g0298200 [Oryza sativa (japonica cultivar-group)] (GB:NP_001057441.1); similar to Zinc finger, B-box; CCT [Medicago truncatula] (GB:ABE83395.1); s…	4.07015	4.37517	3.77466	3.79682
245543_at	AT4G15260	NA	UDP-glucoronosyl/UDP-glucosyl transferase family protein; similar to UDP-glucoronosyl/UDP-glucosyl transferase family protein [Arabidopsis thaliana] (TAIR:AT4G15280.1); similar to Anthocyanidin 3-O-glucosyltransferase (Flavonol 3-O-glucosyltransferase 6) (UDP-glucose flavonoid 3-O-glucosyltransferase 6) (GB:Q40288); contains InterPro domain UDP-glucuronosyl/UDP-glucosyltransferase; (InterPro:IPR0…	6.95478	6.21872	6.33629	6.22182
245544_at	AT4G15270	NA	glucosyltransferase-related; similar to UDP-glucoronosyl/UDP-glucosyl transferase family protein [Arabidopsis thaliana] (TAIR:AT4G15280.1); similar to UDP-glucose glucosyltransferase [Fragaria x ananassa] (GB:AAU09444.1); contains InterPro domain UDP-glucuronosyl/UDP-glucosyltransferase; (InterPro:IPR002213)	5.99903	5.64566	6.52758	6.37471
245545_at	AT4G15280	UGT71B5	UDP-glucoronosyl/UDP-glucosyl transferase family protein; similar to UDP-glucoronosyl/UDP-glucosyl transferase family protein [Arabidopsis thaliana] (TAIR:AT4G15260.1); similar to UDP-glycosyltransferase 71E1 [Stevia rebaudiana] (GB:AAR06914.1); contains InterPro domain UDP-glucuronosyl/UDP-glucosyltransferase; (InterPro:IPR002213)	4.70896	4.57665	4.5495	4.47992
245546_at	AT4G15290	ATCSLB05, ATCSLB5, CSLB05	encodes a gene similar to cellulose synthase, encodes a gene similar to cellulose synthase, encodes a gene similar to cellulose synthase	4.99472	4.85113	7.37029	7.60436
245547_at	AT4G15300	CYP702A2	a member of the cytochrome P450 gene family. molecular function unknown.	4.56052	4.27945	5.59136	5.53749
245548_at	AT4G15310	CYP702A3	a member of the cytochrome P450 gene family. molecular function unknown.	3.60927	3.55225	3.53916	3.48472
245549_at	AT4G15320	ATCSLB06, ATCSLB6, CSLB06	encodes a gene similar to cellulose synthase, encodes a gene similar to cellulose synthase, encodes a gene similar to cellulose synthase	4.15104	4.06737	4.02694	4.21449
245550_at	AT4G15330	CYP705A1	a member of the cytochrome P450 family	4.15569	4.06149	5.97493	5.49741
245551_at	AT4G15350	CYP705A2	member of CYP705A	3.30613	3.34564	3.68856	3.54903
245552_at	AT4G15360	CYP705A3	member of CYP705A	3.47596	3.48337	3.67872	3.57912
245553_at	AT4G15370	BARS1, PEN2	pentacyclic triterpene synthase, putative; similar to pentacyclic triterpene synthase, putative [Arabidopsis thaliana] (TAIR:AT5G48010.2); similar to pentacyclic triterpene synthase, putative [Arabidopsis thaliana] (TAIR:AT1G78500.1); similar to ATPEN1 (Arabidopsis thaliana pentacyclic triterpene synthase 1), catalytic/ lyase [Arabidopsis thaliana] (TAIR:AT4G15340.1); similar to beta-Amyrin Synth…	3.65966	3.83835	3.89901	3.70496
245554_at	AT4G15380	CYP705A4	member of CYP705A	3.73897	3.70406	5.81847	6.30415
245555_at	AT4G15390	NA	transferase family protein; similar to transferase family protein [Arabidopsis thaliana] (TAIR:AT3G30280.1); similar to Transferase [Medicago truncatula] (GB:ABE84610.1); contains InterPro domain Transferase; (InterPro:IPR003480)	4.55205	4.89987	11.4944	11.9948
245556_at	AT4G15400	NA	transferase family protein; similar to transferase family protein [Arabidopsis thaliana] (TAIR:AT5G47980.1); similar to putative alcohol acyl-transferases [Cucumis melo] (GB:AAW51126.1); similar to minovincinine 19-hydroxy-O-acetyltransferase [Catharanthus roseus] (GB:AAO13736.1); contains InterPro domain Transferase; (InterPro:IPR003480)	3.86501	3.68897	7.1416	6.85173
245557_at	AT4G15410	PUX5	Identical to UBA and UBX domain-containing protein At4g15410 [Arabidopsis Thaliana] (GB:Q7Y175;GB:O23394;GB:Q94A11); similar to PUX4 (LANT UBX DOMAIN-CONTAINING PROTEIN 4) [Arabidopsis thaliana] (TAIR:AT4G04210.1); similar to phosphatase-like protein Mtc923 [Medicago truncatula] (GB:AAK12935.1); contains InterPro domain Protein of unknown function FAF1; (InterPro:IPR006556); contains InterPro dom…	7.41844	7.36933	8.13516	8.09586
245558_at	AT4G15430	NA	similar to early-responsive to dehydration protein-related / ERD protein-related [Arabidopsis thaliana] (TAIR:AT4G04340.1); similar to early-responsive to dehydration protein-related / ERD protein-related [Arabidopsis thaliana] (TAIR:AT3G21620.1); similar to early-responsive to dehydration protein-related / ERD protein-related [Arabidopsis thaliana] (TAIR:AT4G22120.2); similar to Protein of unkno…	5.85967	5.38997	5.54432	5.62696
245559_at	AT4G15460	NA	glycine-rich protein; similar to glycine-rich protein [Arabidopsis thaliana] (TAIR:AT2G05440.2); similar to hypothetical protein Bcen_1918 [Burkholderia cenocepacia AU 1054] (GB:YP_621794.1); similar to hypothetical protein Bcen2424_2530 [Burkholderia cenocepacia HI2424] (GB:YP_836173.1)	4.64318	4.68399	4.50302	4.47938
245560_at	AT4G15480	UGT84A1	Encodes a protein that might have sinapic acid:UDP-glucose glucosyltransferase activity.	5.35168	5.56744	5.54263	5.5432
245561_at	AT4G15500	UGT84A4	Encodes a protein that might have sinapic acid:UDP-glucose glucosyltransferase activity.	5.78578	5.89732	8.03963	8.16103
245562_at	AT4G15520	NA	tRNA/rRNA methyltransferase (SpoU) family protein; similar to OBP33pep (GB:AAA79704.1); contains InterPro domain tRNA/rRNA methyltransferase, SpoU; (InterPro:IPR001537)	7.91336	7.79028	8.06388	7.90672
245563_at	AT4G14580	CIPK4, SnRK3.3	CBL-interacting protein kinase, CBL-interacting protein kinase	5.08513	4.75442	8.45998	7.94762
245564_at	AT4G14590	emb2739	EMB2739 (EMBRYO DEFECTIVE 2739); similar to PREDICTED: similar to CG17665-PA.3 [Tribolium castaneum] (GB:XP_967034.1)	4.71953	4.8071	5.07778	4.98997
245565_at	AT4G14605	NA	mitochondrial transcription termination factor-related / mTERF-related; similar to PDE191 (PIGMENT DEFECTIVE 191) [Arabidopsis thaliana] (TAIR:AT4G38160.2); similar to Os08g0515800 [Oryza sativa (japonica cultivar-group)] (GB:NP_001062235.1); similar to Mitochondrial transcription termination factor, mTERF (ISS) [Ostreococcus tauri] (GB:CAL50299.1); similar to Os02g0602400 [Oryza sativa (japonica…	7.06216	7.17734	5.54876	5.56312
245566_at	AT4G14610	NA	pseudogene, disease resistance protein (CC-NBS-LRR class), putative, domain signature CC-NBS-LRR exists, suggestive of a disease resistance protein.; blastp match of 45% identity and 2.2e-162 P-value to GP|24461866|gb|AAN62353.1|AF506028_20|AF506028 NBS-LRR type disease resistance protein {Poncirus trifoliata}	4.87905	4.69639	6.13842	5.95607
245567_at	AT4G14630	GLP9	germin-like protein with N-terminal signal sequence that may target it to the vacuole, plasma membrane and/or outside the cell.	3.85139	3.94328	9.12476	7.96999
245568_at	AT4G14650	NA	similar to unknown protein [Arabidopsis thaliana] (TAIR:AT2G22795.1); similar to CG6004-PB [Drosophila melanogaster] (GB:NP_648504.2); similar to PREDICTED: hypothetical protein [Strongylocentrotus purpuratus] (GB:XP_799902.2); similar to mature parasite-infected erythrocyte surface antigen [Plasmodium falciparum] (GB:AAC13303.1)	4.95562	5.25843	6.26102	6.47565
245569_at	AT4G14660	NRPE7	RNA polymerase Rpb7 N-terminal domain-containing protein; similar to RNA polymerase Rpb7 N-terminal domain-containing protein [Arabidopsis thaliana] (TAIR:AT3G22900.1); similar to putative receptor kinase [Oryza sativa (japonica cultivar-group)] (GB:AAS98454.2); similar to Os05g0157100 [Oryza sativa (japonica cultivar-group)] (GB:NP_001054703.1); contains InterPro domain Nucleic acid-binding, OB-…	6.57241	6.64175	6.64842	6.64031
245570_at	AT4G14670	CLPB2	This locus was originally annotated as encoding ClpB2 (also referred to as Hsp92.7), which belongs to the Casein lytic proteinase/heat shock protein 100 (Clp/Hsp100) family. However, according to Lee et al. (2007, Plant Journal, 49:115-127), there is no evidence for expression of an appropriate-sized mRNA from this locus. Re-annotation of the genome indicates that this locus potentially encodes a…	3.95578	3.88092	3.85837	4.00036
245571_at	AT4G14695	NA	similar to unknown protein [Arabidopsis thaliana] (TAIR:AT4G22310.1); similar to Protein of unknown function UPF0041 [Medicago truncatula] (GB:ABD28486.1); contains InterPro domain Protein of unknown function UPF0041; (InterPro:IPR005336)	3.92541	3.90225	6.2434	6.26257
245572_at	AT4G14720	PPD2, TIFY4B	PPD2 (and its paralog, PPD1) encode plant-specific putative DNA-binding proteins. Deletion of the PPD locus increases leaf lamina size and results in dome-shaped rather than flat leaves. Siliques are also altered in shape because of extra lamina growth., PPD2 (and its paralog, PPD1) encode plant-specific putative DNA-binding proteins. Deletion of the PPD locus increases leaf lamina size and resul…	7.65834	7.47324	7.79954	7.3207
245573_at	NA	NA	NA	4.54534	4.61054	4.3898	4.58608
245574_at	AT4G14750	IQD19	IQD19 (IQ-DOMAIN 19); calmodulin binding; similar to IQD26 (IQ-domain 26), calmodulin binding [Arabidopsis thaliana] (TAIR:AT3G16490.1); similar to IQ calmodulin-binding motif family protein, expressed [Oryza sativa (japonica cultivar-group)] (GB:AAP53800.1); contains InterPro domain IQ calmodulin-binding region; (InterPro:IPR000048)	6.33775	6.59413	6.86537	6.88706
245575_at	AT4G14760	NA	M protein repeat-containing protein; similar to kinase interacting family protein [Arabidopsis thaliana] (TAIR:AT3G22790.1); similar to kinase interacting family protein [Arabidopsis thaliana] (TAIR:AT1G03080.1); similar to Prefoldin [Medicago truncatula] (GB:ABE82954.1); similar to Prefoldin; tRNA-binding arm; t-snare; Protein kinase PKN/PRK1, effector [Medicago truncatula] (GB:ABE80288.1); cont…	7.35398	7.63014	8.18139	8.14697
245576_at	AT4G14770	ATTCX2, TCX2	tesmin/TSO1-like CXC domain-containing protein; similar to TSO1 (CHINESE FOR 'UGLY'), transcription factor [Arabidopsis thaliana] (TAIR:AT3G22780.1); similar to Calcium-binding EF-hand; Tesmin/TSO1-like, CXC [Medicago truncatula] (GB:ABE82953.1); contains InterPro domain Tesmin/TSO1-like, CXC; (InterPro:IPR005172), tesmin/TSO1-like CXC domain-containing protein; similar to TSO1 (CHINESE FOR 'UGLY…	7.72106	7.53922	6.90519	7.03609
245577_at	AT4G14780	NA	protein kinase, putative; similar to protein kinase, putative [Arabidopsis thaliana] (TAIR:AT3G22750.1); similar to flag-tagged protein kinase domain of putative mitogen-activated protein kinase kinase kinase [synthetic construct] (GB:ABK06453.1); contains InterPro domain Protein kinase-like; (InterPro:IPR011009); contains InterPro domain Protein kinase; (InterPro:IPR000719); contains InterPro do…	4.72448	4.82766	5.0948	6.49084
245578_at	AT4G14790	ATSUV3, EDA15	encodes a nuclear-encoded DExH box RNA helicase, which is localized to mitochondria and whose in vitro ATPase activity is stimulated with mitochondrial RNA., encodes a nuclear-encoded DExH box RNA helicase, which is localized to mitochondria and whose in vitro ATPase activity is stimulated with mitochondrial RNA.	5.57039	5.64856	5.84202	5.7418
245579_at	AT4G14810	NA	unknown protein	3.60592	3.53684	3.5453	3.7167
245580_at	AT4G14820	NA	pentatricopeptide (PPR) repeat-containing protein; similar to pentatricopeptide (PPR) repeat-containing protein [Arabidopsis thaliana] (TAIR:AT2G29760.1); similar to Tetratricopeptide-like helical [Medicago truncatula] (GB:ABE82964.1); similar to Tetratricopeptide-like helical [Medicago truncatula] (GB:ABE88515.1); contains InterPro domain Pentatricopeptide repeat; (InterPro:IPR002885); contains …	4.56817	4.66486	4.73626	4.9332
245581_at	AT4G14840	NA	similar to unknown protein [Arabidopsis thaliana] (TAIR:AT3G22520.1); similar to CDPK adapter protein 1 [Mesembryanthemum crystallinum] (GB:AAK69758.1); contains InterPro domain tRNA-binding arm; (InterPro:IPR010978)	5.10076	5.37132	5.16319	5.07575
245582_at	AT4G14850	LOI1, MEF11	LOI1 (LOVASTATIN INSENSITIVE 1); binding; similar to pentatricopeptide (PPR) repeat-containing protein [Arabidopsis thaliana] (TAIR:AT5G09950.1); similar to Os11g0583200 [Oryza sativa (japonica cultivar-group)] (GB:NP_001068161.1); similar to PPR986-12, putative, expressed [Oryza sativa (japonica cultivar-group)] (GB:ABA94388.1); contains InterPro domain Pentatricopeptide repeat; (InterPro:IPR002…	4.28271	4.15778	4.49758	4.53002
245583_at	AT4G14920	NA	PHD finger transcription factor, putative; similar to DNA binding [Arabidopsis thaliana] (TAIR:AT1G05380.1); similar to PHD finger transcription factor-like [Oryza sativa (japonica cultivar-group)] (GB:BAC83629.1); contains InterPro domain Zinc finger, FYVE/PHD-type; (InterPro:IPR011011); contains InterPro domain Zinc finger, PHD-type; (InterPro:IPR001965)	6.57349	6.62225	6.56484	6.67161
245584_at	AT4G14940	AO1, ATAO1	atao1 gene of Arabidopsis thaliana encodes an extracellular copper amine oxidase expressed during early stages of vascular tissue development., atao1 gene of Arabidopsis thaliana encodes an extracellular copper amine oxidase expressed during early stages of vascular tissue development.	5.43693	5.41291	7.15308	7.4321
245585_at	AT4G14970	NA	similar to putative fanconi anemia, complementation group D2 [Oryza sativa (japonica cultivar-group)] (GB:BAD31595.1)	5.09325	4.93832	4.84183	4.92037
245586_at	AT4G14980	NA	DC1 domain-containing protein; similar to DC1 domain-containing protein [Arabidopsis thaliana] (TAIR:AT5G54040.1); similar to unknown protein [Arabidopsis thaliana] (TAIR:AT5G54020.1); similar to DC1 domain-containing protein [Arabidopsis thaliana] (TAIR:AT5G54050.1); similar to DC1 domain-containing protein [Brassica oleracea] (GB:ABD65623.1); contains InterPro domain C1-like; (InterPro:IPR01142…	4.6832	4.50716	6.41019	6.6291
245587_at	AT4G15020	NA	similar to DNA binding / protein dimerization [Arabidopsis thaliana] (TAIR:AT3G22220.2); similar to Os03g0822900 [Oryza sativa (japonica cultivar-group)] (GB:NP_001051738.1); similar to hypothetical protein [Oryza sativa (japonica cultivar-group)] (GB:AAO18451.1); contains InterPro domain Viral capsid/hemagglutinin protein; (InterPro:IPR008980); contains InterPro domain Protein of unknown functio…	4.97155	5.13516	5.14886	4.7975
245588_at	AT4G15030	NA	similar to unknown protein [Arabidopsis thaliana] (TAIR:AT1G56660.1); similar to Phyb1 [Pimpinella brachycarpa] (GB:AAC31614.1); contains domain ACID PHOSPHATASE-RELATED (PTHR11567); contains domain UNCHARACTERIZED (PTHR11567:SF1)	6.74564	6.5619	7.0461	6.86693
245589_at	AT4G15040	NA	subtilase family protein; similar to subtilase family protein [Arabidopsis thaliana] (TAIR:AT5G59120.1); similar to subtilase family protein [Arabidopsis thaliana] (TAIR:AT3G46850.1); similar to subtilase family protein [Arabidopsis thaliana] (TAIR:AT5G59100.1); similar to Peptidase S8 and S53, subtilisin, kexin, sedolisin; Protease-associated PA; Proteinase inhibitor, propeptide [Medicago trunca…	3.98733	4.17093	3.73039	3.837
245590_at	NA	NA	NA	3.90517	3.94869	3.8433	3.8258
245591_at	AT4G14530	NA	similar to MADS-box family protein [Arabidopsis thaliana] (TAIR:AT1G46408.1)	3.0888	3.15487	3.14263	3.12774
245592_at	AT4G14540	NF-YB3	CCAAT-box binding transcription factor subunit B (NF-YB) (HAP3 ) (AHAP3) family; Identical to Nuclear transcription factor Y subunit B-3 (AtNF-YB-3) (Transcriptional activator HAP3C) (NFYB3) [Arabidopsis Thaliana] (GB:O23310); similar to CCAAT-box binding transcription factor subunit B (NF-YB) (HAP3 ) (AHAP3) family (Hap3b) [Arabidopsis thaliana] (TAIR:AT5G47640.1); similar to transcription facto…	9.34374	9.51222	4.46396	4.4093
245593_at	AT4G14550	IAA14, SLR	IAA14 is a member of the Aux/IAA protein family. Involved in lateral root development. Gain of function mutation decreases auxin-inducible gene expression. Protein is localized to the nucleus. Expressed in stele and root tip epidermis. Functions as a negative regulator of ARF7/19., IAA14 is a member of the Aux/IAA protein family. Involved in lateral root development. Gain of function mutation dec…	6.99687	7.49076	6.61073	6.81015
245594_at	AT4G14570	NA	acylaminoacyl-peptidase-related; similar to serine-type peptidase [Arabidopsis thaliana] (TAIR:AT5G36210.1); similar to Os10g0415600 [Oryza sativa (japonica cultivar-group)] (GB:NP_001064602.1); similar to prolyl oligopeptidase family protein, expressed [Oryza sativa (japonica cultivar-group)] (GB:ABB47613.1); similar to prolyl oligopeptidase family protein, expressed [Oryza sativa (japonica cult…	6.74641	6.91794	7.23529	7.15445
245595_at	AT4G14170	NA	pentatricopeptide (PPR) repeat-containing protein; similar to pentatricopeptide (PPR) repeat-containing protein [Arabidopsis thaliana] (TAIR:AT2G33680.1); similar to Os05g0409800 [Oryza sativa (japonica cultivar-group)] (GB:NP_001055530.1); similar to Tetratricopeptide-like helical [Medicago truncatula] (GB:ABE83376.1); contains InterPro domain Pentatricopeptide repeat; (InterPro:IPR002885); cont…	5.03421	4.99359	4.84984	4.82484
245596_at	AT4G14180	AtPRD1, PRD1	similar to Os04g0347800 [Oryza sativa (japonica cultivar-group)] (GB:NP_001052517.1); similar to OSIGBa0130K07.4 [Oryza sativa (indica cultivar-group)] (GB:CAH66368.1); similar to OSJNBa0020I02.9 [Oryza sativa (japonica cultivar-group)] (GB:CAE02100.2); contains domain ARM repeat (SSF48371), similar to Os04g0347800 [Oryza sativa (japonica cultivar-group)] (GB:NP_001052517.1); similar to OSIGBa013…	3.77749	3.96185	3.76125	4.00319
245597_at	AT4G14190	NA	binding; similar to pentatricopeptide (PPR) repeat-containing protein [Arabidopsis thaliana] (TAIR:AT3G42630.1); similar to pentatricopeptide repeat protein [Capsella rubella] (GB:ABA18107.1); contains InterPro domain Pentatricopeptide repeat; (InterPro:IPR002885); contains InterPro domain Protein prenyltransferase; (InterPro:IPR008940); contains InterPro domain Tetratricopeptide-like helical; (I…	7.73664	7.70346	6.66025	6.46335
245598_at	AT4G14200	NA	similar to unknown protein [Arabidopsis thaliana] (TAIR:AT5G40450.1); similar to hypothetical salt-inducible protein [Prunus mume] (GB:BAE48657.1)	5.08001	5.08848	5.31486	5.35026
245599_at	AT4G14220	RHF1A	zinc finger (C3HC4-type RING finger) family protein; similar to CIC7E11, protein binding / zinc ion binding [Arabidopsis thaliana] (TAIR:AT5G22000.3); similar to putative RING-H2 zinc finger protein [Oryza sativa (japonica cultivar-group)] (GB:AAP85546.1); contains InterPro domain Zinc finger, RING-type; (InterPro:IPR001841)	6.16825	6.09968	6.85692	6.79682
245600_at	AT4G14230	NA	CBS domain-containing protein-related; similar to unknown protein [Arabidopsis thaliana] (TAIR:AT4G14240.1); similar to Os05g0395300 [Oryza sativa (japonica cultivar-group)] (GB:NP_001055462.1); similar to unknown protein [Oryza sativa (japonica cultivar-group)] (GB:AAT07635.1); contains InterPro domain Protein of unknown function DUF21; (InterPro:IPR002550); contains InterPro domain CBS; (InterP…	7.52684	7.76258	7.62184	7.6767
245601_at	AT4G14240	NA	similar to CBS domain-containing protein-related [Arabidopsis thaliana] (TAIR:AT4G14230.1); similar to Os05g0395300 [Oryza sativa (japonica cultivar-group)] (GB:NP_001055462.1); similar to unknown protein [Oryza sativa (japonica cultivar-group)] (GB:AAT07635.1); contains InterPro domain Protein of unknown function DUF21; (InterPro:IPR002550); contains InterPro domain CBS; (InterPro:IPR000644)	7.20498	7.21749	6.85167	6.76825
245602_at	AT4G14270	NA	Protein containing PAM2 motif which mediates interaction with the PABC domain of polyadenyl binding proteins.	9.96399	10.4572	10.2859	9.96259
245603_at	NA	NA	NA	4.45242	4.20434	4.10591	4.31625
245604_at	AT4G14290	NA	similar to unknown protein [Arabidopsis thaliana] (TAIR:AT3G23540.1); similar to expressed protein [Oryza sativa (japonica cultivar-group)] (GB:ABF96061.1); contains InterPro domain Esterase/lipase/thioesterase; (InterPro:IPR000379); contains InterPro domain Alpha/beta hydrolase fold-1; (InterPro:IPR000073)	4.36568	4.3773	5.65869	5.40419
245605_at	AT4G14300	NA	heterogeneous nuclear ribonucleoprotein, putative / hnRNP, putative; similar to heterogeneous nuclear ribonucleoprotein, putative / hnRNP, putative [Arabidopsis thaliana] (TAIR:AT2G33410.1); similar to Os10g0470900 [Oryza sativa (japonica cultivar-group)] (GB:NP_001064824.1); similar to RNA recognition motif. (a.k.a. RRM, RBD, or RNP domain), putative [Medicago truncatula] (GB:ABE88237.1); simila…	9.27427	9.33148	9.25446	9.37459
245606_at	NA	NA	NA	6.64037	6.54624	6.57913	6.64383
245607_at	AT4G14330	NA	phragmoplast-associated kinesin-related protein 2 (PAKRP2); similar to kinesin motor protein-related [Arabidopsis thaliana] (TAIR:AT2G36200.1); similar to putative phragmoplast-associated kinesin [Oryza sativa (japonica cultivar-group)] (GB:BAD19147.1); contains InterPro domain Kinesin, motor region; (InterPro:IPR001752)	5.21699	5.28795	4.99407	5.26409
245608_at	AT4G14350	NA	protein kinase family protein; similar to kinase [Arabidopsis thaliana] (TAIR:AT2G20470.1); similar to protein kinase, putative [Arabidopsis thaliana] (TAIR:AT3G23310.1); similar to protein kinase, putative [Arabidopsis thaliana] (TAIR:AT1G03920.1); similar to Serine/threonine protein kinase, active site [Medicago truncatula] (GB:ABE90852.1); similar to protein kinase MK6 [Mesembryanthemum crysta…	7.96873	7.92408	8.19955	8.11476
245609_at	NA	NA	NA	2.90409	2.8602	2.93913	2.93118
245610_at	AT4G14380	NA	unknown protein	4.95546	5.15036	5.78378	5.90522
245611_at	AT4G14390	NA	ankyrin repeat family protein; similar to ACD6 (ACCELERATED CELL DEATH 6), protein binding [Arabidopsis thaliana] (TAIR:AT4G14400.1); similar to protein binding [Arabidopsis thaliana] (TAIR:AT4G05040.3); similar to Os11g0182900 [Oryza sativa (japonica cultivar-group)] (GB:NP_001065908.1); similar to hypothetical protein LOC_Os11g08050 [Oryza sativa (japonica cultivar-group)] (GB:AAX95030.1); cont…	5.53901	5.3107	5.58149	6.00481
245612_at	AT4G14440	ATECI3, ECI3, HCD1	enoyl-CoA hydratase/isomerase family protein; similar to enoyl-CoA hydratase/isomerase family protein [Arabidopsis thaliana] (TAIR:AT4G14430.1); similar to Enoyl-CoA hydratase/isomerase [Medicago truncatula] (GB:ABD28677.1); contains InterPro domain Enoyl-CoA hydratase/isomerase; (InterPro:IPR001753), enoyl-CoA hydratase/isomerase family protein; similar to enoyl-CoA hydratase/isomerase family pr…	9.15176	9.42396	8.41841	8.61885
245613_at	NA	NA	NA	4.30108	4.13264	4.11488	4.03312
245614_at	AT4G14460	NA	copia-like retrotransposon family, has a 4.2e-253 P-value blast match to GB:CAA72989 open reading frame 1 (Ty1_Copia-element) (Brassica oleracea)	3.88259	4.03033	3.66407	3.66308
245615_at	AT4G14470	NA	non-LTR retrotransposon family (LINE), has a 2.1e-25 P-value blast match to GB:AAB41224 ORF2 (LINE-element) (Rattus norvegicus)	4.66879	4.6938	4.441	4.69106
245616_at	AT4G14480	NA	protein kinase family protein; similar to protein kinase family protein [Arabidopsis thaliana] (TAIR:AT5G14720.1); similar to Os03g0678100 [Oryza sativa (japonica cultivar-group)] (GB:NP_001050891.1); similar to putative Ste-20 related kinase, 3'-partial [Oryza sativa] (GB:AAL54869.1); similar to Os06g0486400 [Oryza sativa (japonica cultivar-group)] (GB:NP_001057665.1); contains InterPro domain S…	6.78387	7.23905	3.94316	4.32178
245617_at	AT4G14490	NA	forkhead-associated domain-containing protein / FHA domain-containing protein; Identical to FHA domain-containing protein At4g14490 [Arabidopsis Thaliana] (GB:O23305); similar to forkhead-associated domain-containing protein / FHA domain-containing protein / AT hook motif-containing protein [Arabidopsis thaliana] (TAIR:AT3G02400.1); similar to FHA domain protein [Myxococcus xanthus DK 1622] (GB:Y…	4.63391	4.50825	4.83371	4.75716
245618_at	AT4G14510	ATCFM3B, CFM3B	similar to unknown protein [Arabidopsis thaliana] (TAIR:AT3G23070.1); similar to Protein of unknown function UPF0044 [Medicago truncatula] (GB:ABE83057.1); similar to CRS1/YhbY domain containing protein, expressed [Oryza sativa (japonica cultivar-group)] (GB:ABA94534.1); contains InterPro domain CRS1/YhbY; (InterPro:IPR001890), similar to unknown protein [Arabidopsis thaliana] (TAIR:AT3G23070.1);…	7.075	7.00528	5.86627	6.0359
245619_at	AT4G13990	NA	exostosin family protein; similar to MUR3 (MURUS 3), catalytic [Arabidopsis thaliana] (TAIR:AT2G20370.1); similar to Exostosin-like [Medicago truncatula] (GB:ABE92010.1); contains InterPro domain Exostosin-like; (InterPro:IPR004263)	5.50353	5.41008	6.16296	6.12481
245620_at	AT4G14050	NA	pentatricopeptide (PPR) repeat-containing protein; similar to pentatricopeptide (PPR) repeat-containing protein [Arabidopsis thaliana] (TAIR:AT1G68930.1); similar to Os11g0661000 [Oryza sativa (japonica cultivar-group)] (GB:NP_001068407.1); similar to pentatricopeptide, putative, expressed [Oryza sativa (japonica cultivar-group)] (GB:ABG22571.1); contains InterPro domain Pentatricopeptide repeat;…	4.42884	4.41167	5.23683	5.1646
245621_at	AT4G14070	AAE15	Plastidic acyl activating enzyme involved in the elongation of exogenous medium-chain fatty acids to 16- and 18-carbon fatty acids.	8.77815	8.93794	6.40675	6.4992
245622_at	AT4G14080	MEE48	MEE48 (maternal effect embryo arrest 48); hydrolase, hydrolyzing O-glycosyl compounds; Identical to Probable glucan endo-1,3-beta-glucosidase A6 precursor (EC 3.2.1.39) ((1->3)-beta-glucan endohydrolase) ((1->3)-beta-glucanase) (Beta-1,3- endoglucanase) (Anther-specific protein A6) (A6) [Arabidopsis Thaliana] (GB:Q06915); similar to glycosyl hydrolase family 17 protein [Arabidopsis thaliana] (TAI…	3.74386	3.81903	3.58042	3.52802
245623_s_at	NA	NA	NA	4.05755	4.1548	4.99884	4.39886
245624_at	AT4G14090	NA	The At4g14090 encodes a anthocyanidin 5-O-glucosyltransferase specifically glucosylating the 5-position of the flavonoid A-ring.	5.58228	5.74446	4.60026	4.5661
245625_at	AT4G14160	NA	transport protein, putative; similar to transport protein, putative [Arabidopsis thaliana] (TAIR:AT2G21630.1); similar to transport protein, putative [Arabidopsis thaliana] (TAIR:AT1G05520.1); similar to transport protein, putative [Arabidopsis thaliana] (TAIR:AT3G23660.1); similar to At1g05520/T25N20_16 [Oryza sativa (japonica cultivar-group)] (GB:AAX96396.1); similar to Os08g0474700 [Oryza sati…	8.93033	8.94072	9.22065	9.22553
245626_at	AT1G56700	NA	pyrrolidone-carboxylate peptidase family protein; similar to pyrrolidone-carboxylate peptidase family protein [Arabidopsis thaliana] (TAIR:AT1G23440.1); similar to Os07g0639600 [Oryza sativa (japonica cultivar-group)] (GB:NP_001060416.1); similar to hypothetical protein DDBDRAFT_0189325 [Dictyostelium discoideum AX4] (GB:XP_647079.1); similar to Os09g0396300 [Oryza sativa (japonica cultivar-group…	9.90341	9.95026	11.2135	11.0659
245627_at	AT1G56600	AtGolS2, GolS2	ATGOLS2 (ARABIDOPSIS THALIANA GALACTINOL SYNTHASE 2); transferase, transferring glycosyl groups / transferase, transferring hexosyl groups; similar to ATGOLS3 (ARABIDOPSIS THALIANA GALACTINOL SYNTHASE 3), transferase, transferring glycosyl groups / transferase, transferring hexosyl groups [Arabidopsis thaliana] (TAIR:AT1G09350.1); similar to galactinol synthase-like protein [Thellun (GB:AAM19710.…	4.2253	5.51141	3.99679	3.93044
245628_at	AT1G56650	ATMYB75, MYB75, PAP1, SIAA1	Encodes a putative MYB domain containing transcription factor involved in anthocyanin metabolism and radical scavenging. Essential for the sucrose-mediated expression of the dihydroflavonol reductase gene, Encodes a putative MYB domain containing transcription factor involved in anthocyanin metabolism and radical scavenging. Essential for the sucrose-mediated expression of the dihydroflavonol red…	4.35481	5.35215	3.2061	3.3215
245629_at	AT1G56580	SVB	similar to unknown protein [Arabidopsis thaliana] (TAIR:AT1G09310.1); similar to Os12g0563600 [Oryza sativa (japonica cultivar-group)] (GB:NP_001067038.1); similar to Os11g0683600 [Oryza sativa (japonica cultivar-group)] (GB:NP_001068462.1); similar to hypothetical protein [Oryza sativa (japonica cultivar-group)] (GB:BAC15899.1); contains InterPro domain Protein of unknown function DUF538; (Inter…	11.2175	11.4826	10.6169	10.8685
245630_at	AT1G25360	NA	pentatricopeptide (PPR) repeat-containing protein; similar to pentatricopeptide (PPR) repeat-containing protein [Arabidopsis thaliana] (TAIR:AT2G22070.1); similar to pentatricopeptide (PPR) repeat-containing protein-like protein [Oryza sativa (japonica cultivar-group)] (GB:BAC83258.1); contains InterPro domain Pentatricopeptide repeat; (InterPro:IPR002885); contains InterPro domain Protein prenyl…	4.80991	4.88501	5.06208	5.14517
245631_at	AT1G25350	OVA9	OVA9 (OVULE ABORTION 9); glutamine-tRNA ligase; similar to tRNA synthetase class I (E and Q) family protein [Arabidopsis thaliana] (TAIR:AT5G19720.1); similar to Glutaminyl-tRNA synthetase (Glutamine--tRNA ligase) (GlnRS) (GB:P52780); similar to glutaminyl-tRNA synthetase [Danio rerio] (GB:AAT68085.1); similar to glutamine-tRNA ligase [Dictyostelium discoideum AX4] (GB:XP_636180.1); contains Inte…	9.41303	9.27311	9.95721	10.0177
245632_at	AT1G25290	ATRBL10, RBL10	rhomboid family protein; similar to rhomboid family protein [Arabidopsis thaliana] (TAIR:AT1G52580.1); similar to Rhomboid-like protein [Medicago truncatula] (GB:ABE84238.1); contains InterPro domain Rhomboid-like protein; (InterPro:IPR002610), rhomboid family protein; similar to rhomboid family protein [Arabidopsis thaliana] (TAIR:AT1G52580.1); similar to Rhomboid-like protein [Medicago truncatu…	7.3863	7.54598	6.02856	5.96909
245633_at	AT1G25280	AtTLP10, TLP10	Member of TLP family, Member of TLP family	8.15823	8.04379	9.08245	8.98222
245634_at	AT1G25270	NA	similar to nodulin MtN21 family protein [Arabidopsis thaliana] (TAIR:AT1G68170.1); similar to Protein of unknown function DUF6, transmembrane [Medicago truncatula] (GB:ABD28596.1); contains InterPro domain Protein of unknown function DUF6, transmembrane; (InterPro:IPR000620)	3.82677	3.79114	3.51732	3.52364
245635_at	AT1G25250	AtIDD16, IDD16	ATIDD16 (ARABIDOPSIS THALIANA INDETERMINATE(ID)-DOMAIN 16); nucleic acid binding / transcription factor/ zinc ion binding; similar to ATIDD14 (ARABIDOPSIS THALIANA INDETERMINATE(ID)-DOMAIN 14), nucleic acid binding / transcription factor/ zinc ion binding [Arabidopsis thaliana] (TAIR:AT1G68130.1); similar to Os09g0449400 [Oryza sativa (japonica cultivar-group)] (GB:NP_001063321.1); similar to put…	5.24207	5.36661	4.78795	4.93262
245636_at	AT1G25240	NA	epsin N-terminal homology (ENTH) domain-containing protein / clathrin assembly protein-related; Identical to Putative clathrin assembly protein At1g25240 [Arabidopsis Thaliana] (GB:Q9FRH3); similar to epsin N-terminal homology (ENTH) domain-containing protein / clathrin assembly protein-related [Arabidopsis thaliana] (TAIR:AT1G68110.1); similar to Os09g0449500 [Oryza sativa (japonica cultivar-gro…	3.91085	3.81056	3.6552	4.04712
245637_at	AT1G25230	NA	purple acid phosphatase family protein; similar to ATPAP3/PAP3 (purple acid phosphatase 3), acid phosphatase/ protein serine/threonine phosphatase [Arabidopsis thaliana] (TAIR:AT1G14700.1); similar to purple acid phosphatase 1 [Solanum tuberosum] (GB:AAT37529.1); contains InterPro domain Acid phosphatase, type 5; (InterPro:IPR012007); contains InterPro domain Metallophosphoesterase; (InterPro:IPR…	9.5634	10.0897	9.28585	8.8339
245638_s_at	NA	NA	NA	6.39917	6.20005	5.3708	5.76422
245639_at	AT1G25260	NA	acidic ribosomal protein P0-related; similar to 60S acidic ribosomal protein P0 (RPP0C) [Arabidopsis thaliana] (TAIR:AT3G11250.1); similar to unknown [Solanum tuberosum] (GB:ABA40425.1); contains InterPro domain Ribosomal protein L10; (InterPro:IPR001790)	10.5306	10.4348	11.4206	11.2031
245640_at	AT1G25330	NA	basic helix-loop-helix (bHLH) family protein; similar to BEE1 (BR ENHANCED EXPRESSION 1), transcription factor [Arabidopsis thaliana] (TAIR:AT1G18400.1); similar to putative bZIPtranscription factor protein [Brassica oleracea] (GB:AAW81732.1); contains InterPro domain Helix-loop-helix DNA-binding; (InterPro:IPR011598); contains InterPro domain Basic helix-loop-helix dimerisation region bHLH; (Int…	3.22928	3.26084	3.07835	3.20175
245641_at	AT1G25370	NA	similar to unknown protein [Arabidopsis thaliana] (TAIR:AT1G68340.1); similar to conserved hypothetical protein [Medicago truncatula] (GB:ABE79894.1); contains InterPro domain Protein of unknown function DUF1639; (InterPro:IPR012438)	5.7233	5.53096	6.40201	6.41351
245642_at	AT1G25275	NA	unknown protein	11.8815	11.618	10.6227	10.7634
245643_at	AT1G25340	AtMYB116, MYB116	putative transcription factor (MYB116), putative transcription factor (MYB116)	3.73399	3.61735	3.60274	3.45638
245644_at	AT1G25320	NA	leucine-rich repeat transmembrane protein kinase, putative; similar to leucine-rich repeat transmembrane protein kinase, putative [Arabidopsis thaliana] (TAIR:AT2G01210.1); similar to Leucine Rich Repeat, putative [Medicago truncatula] (GB:ABE91521.1); similar to Os01g0514700 [Oryza sativa (japonica cultivar-group)] (GB:NP_001043190.1); contains InterPro domain Protein kinase-like; (InterPro:IPR0…	6.00852	6.24697	6.74537	6.63939
245645_at	AT1G24764	ATMAP70-2, MAP70-2	Member of the MAP70 protein family., Member of the MAP70 protein family.	6.66174	6.71802	6.68321	6.611
245646_x_at	NA	NA	NA	3.25826	3.31886	3.39327	3.28347
245647_at	NA	NA	NA	5.13166	5.25616	4.82152	4.7619
245648_at	AT1G24938	NA	similar to unknown protein [Arabidopsis thaliana] (TAIR:AT1G35100.1)	3.74074	3.8255	3.53248	3.69875
245649_at	AT1G24706	AtTHO2, THO2	similar to DEAD box RNA helicase, putative [Arabidopsis thaliana] (TAIR:AT1G20920.1); similar to F5A9.21, related [Medicago truncatula] (GB:ABE85730.1); similar to putative THO complex 2 [Oryza sativa (japonica cultivar-group)] (GB:BAD87730.1); similar to Eukaryotic DNA topoisomerases I, dispensable insert [Medicago truncatula] (GB:ABE94293.1); contains domain THO2 PROTEIN (PTHR21597); contains d…	7.61265	7.47863	7.27875	7.33303
245650_at	AT1G24735	NA	caffeoyl-CoA 3-O-methyltransferase, putative; similar to CCoAMT (caffeoyl-CoA 3-O-methyltransferase), caffeoyl-CoA O-methyltransferase [Arabidopsis thaliana] (TAIR:AT1G67980.1); similar to S-adenosyl-L-methionine:trans-caffeoyl-Coenzyme A 3-O-methyltransferase (GB:AAA62426.1); contains InterPro domain SAM (and some other nucleotide) binding motif; (InterPro:IPR000051); contains InterPro domain O-…	5.73669	5.70773	6.2911	6.72014
245651_s_at	NA	NA	NA	9.96496	10.0473	10.3626	10.3873
245652_at	AT4G13960	NA	F-box family protein; similar to unknown protein [Arabidopsis thaliana] (TAIR:AT1G52650.1); similar to Os10g0128600 [Oryza sativa (japonica cultivar-group)] (GB:NP_001064091.1); similar to Unknown protein [Oryza sativa (japonica cultivar-group)] (GB:AAM23236.1); similar to F-box domain containing protein, expressed [Oryza sativa (japonica cultivar-group)] (GB:AAP51974.2); contains InterPro domain…	3.24386	3.09228	3.05417	3.20245
245653_at	AT4G13985	FBD1	F-box family protein; Identical to FBD-associated F-box protein At4g13985 [Arabidopsis Thaliana] (GB:Q4PSI6;GB:O23259); similar to F-box family protein [Arabidopsis thaliana] (TAIR:AT1G69630.1); similar to Cyclin-like F-box; FBD [Medicago truncatula] (GB:ABE78248.1); contains InterPro domain FBD-like; (InterPro:IPR006566); contains InterPro domain Cyclin-like F-box; (InterPro:IPR001810); contains…	3.49966	3.63044	3.39589	3.33576
245654_at	AT1G56540	NA	disease resistance protein (TIR-NBS-LRR class), putative; similar to disease resistance protein (TIR-NBS-LRR class), putative [Arabidopsis thaliana] (TAIR:AT2G16870.1); similar to disease resistance protein (TIR-NBS-LRR class), putative [Arabidopsis thaliana] (TAIR:AT1G56510.1); similar to disease resistance protein (TIR-NBS-LRR class), putative [Arabidopsis thaliana] (TAIR:AT1G56520.1); similar …	3.48271	3.67941	3.53468	3.3629
245655_at	NA	NA	NA	2.81712	2.95768	2.78235	2.86466
245656_at	AT1G56620	NA	pectinesterase inhibitor domain-containing protein; similar to invertase/pectin methylesterase inhibitor family protein [Arabidopsis thaliana] (TAIR:AT5G24370.1); contains InterPro domain Plant invertase/pectin methylesterase inhibitor; (InterPro:IPR007186); contains InterPro domain Pectinesterase inhibitor; (InterPro:IPR006501)	3.3693	3.45222	3.13532	3.28289
245657_at	AT1G56720	NA	protein kinase family protein; similar to protein kinase family protein [Arabidopsis thaliana] (TAIR:AT1G09440.1); similar to Os01g0323000 [Oryza sativa (japonica cultivar-group)] (GB:NP_001042894.1); similar to putative receptor-like protein kinase 3 [Glycine max] (GB:AAU10525.1); contains InterPro domain Protein kinase-like; (InterPro:IPR011009); contains InterPro domain Protein kinase; (InterP…	7.62554	7.81827	6.87048	6.79239
245658_at	AT1G28270	RALFL4	Member of a diversely expressed predicted peptide family showing sequence similarity to tobacco Rapid Alkalinization Factor (RALF), and is believed to play an essential role in the physiology of Arabidopsis. Consists of a single exon and is characterized by a conserved C-terminal motif and N-terminal signal peptide.	3.84895	3.86317	3.46558	3.47649
245659_at	AT1G28260	NA	binding; similar to unknown protein [Arabidopsis thaliana] (TAIR:AT5G19400.1); similar to conserved hypothetical protein [Medicago truncatula] (GB:ABD32367.1); contains InterPro domain Tetratricopeptide-like helical; (InterPro:IPR011990)	6.87851	6.9918	6.55508	6.53346
245660_at	AT1G28240	NA	similar to hydrolase, acting on carbon-nitrogen (but not peptide) bonds, in linear amides [Arabidopsis thaliana] (TAIR:AT1G53040.2); similar to Os01g0304300 [Oryza sativa (japonica cultivar-group)] (GB:NP_001042838.1); similar to Os05g0531500 [Oryza sativa (japonica cultivar-group)] (GB:NP_001056134.1); similar to unknown protein [Oryza sativa (japonica cultivar-group)] (GB:AAT47075.1); contains …	7.28911	7.24331	7.36168	7.4755
245661_at	AT1G28220	ATPUP3, PUP3	Member of a family of proteins related to PUP1, a purine transporter. May be involved in the transport of purine and purine derivatives such as cytokinins, across the plasma membrane., Member of a family of proteins related to PUP1, a purine transporter. May be involved in the transport of purine and purine derivatives such as cytokinins, across the plasma membrane.	5.29809	5.49719	4.9671	5.35903
245662_at	AT1G28190	NA	similar to unknown protein [Arabidopsis thaliana] (TAIR:AT5G12340.1); similar to expressed protein [Oryza sativa (japonica cultivar-group)] (GB:ABA94082.1)	5.86288	5.61751	4.97508	5.17102
245663_at	AT1G28170	SOT7	sulfotransferase family protein; similar to sulfotransferase family protein [Arabidopsis thaliana] (TAIR:AT1G13420.1); similar to Sulfotransferase [Medicago truncatula] (GB:ABE89261.1); contains InterPro domain Sulfotransferase; (InterPro:IPR000863)	3.78638	3.84354	4.30308	4.0163
245664_at	AT1G28327	NA	similar to protein binding / zinc ion binding [Arabidopsis thaliana] (TAIR:AT1G03770.1); similar to putative zinc finger protein [Lycopersicon esculentum] (GB:ABH07901.1)	3.17486	3.20319	3.01326	3.13415
245665_at	AT1G28250	NA	similar to hypothetical protein [Oryza sativa (japonica cultivar-group)] (GB:BAC84779.1)	7.8114	7.71263	8.22028	7.87729
245666_at	AT1G28280	NA	VQ motif-containing protein; similar to VQ motif-containing protein [Arabidopsis thaliana] (TAIR:AT2G33780.1); similar to DNA-binding WRKY; VQ [Medicago truncatula] (GB:ABD32365.1); contains InterPro domain VQ; (InterPro:IPR008889)	8.33886	8.14363	8.38516	8.34492
245667_at	AT1G28200	FIP1	VirF-interacting protein FIP1	8.6512	8.90712	9.04369	8.98766
245668_at	AT1G28330	DRM1, DYL1	dormancy-associated protein (DRM1), dormancy-associated protein (DRM1)	8.86572	8.97296	10.3419	9.22195
245669_at	AT1G28300	LEC2	Transcription factor that contains a B3 domain, a DNA-binding motif unique to plants and characteristic of several transcription factors. Plays critical roles both early and late during embryo development. LEC2 RNA accumulates primarily during seed development. LEC2 is required for the maintenance of suspensor morphology, specification of cotyledon identity, progression through the maturation pha…	3.52283	3.61616	3.51161	3.50534
245670_at	AT1G28210	ATJ1	DnaJ homolog AtJ1 (atj)	6.7702	6.51549	7.02424	7.09556
245671_at	AT1G28230	ATPUP1, PUP1	Encodes a transporter that transports purines,cytokinins and other adenine derivatives. Expressed in the leaf hydathodes where it may be involved in re-uptake of cytokinins during guttation., Encodes a transporter that transports purines,cytokinins and other adenine derivatives. Expressed in the leaf hydathodes where it may be involved in re-uptake of cytokinins during guttation.	6.80626	7.19028	4.48622	4.8912
245672_at	AT1G56710	NA	glycoside hydrolase family 28 protein / polygalacturonase (pectinase) family protein; similar to glycoside hydrolase family 28 protein / polygalacturonase (pectinase) family protein [Arabidopsis thaliana] (TAIR:AT1G02460.1); similar to Ribosome-binding factor A; Glycoside hydrolase, family 28 [Medicago truncatula] (GB:ABE78820.1); contains InterPro domain Virulence factor, pectin lyase fold; (Int…	3.97887	3.89829	3.46931	3.4254
245673_at	AT1G56690	NA	pentatricopeptide (PPR) repeat-containing protein; similar to pentatricopeptide (PPR) repeat-containing protein [Arabidopsis thaliana] (TAIR:AT4G02750.1); similar to pentatricopeptide (PPR) repeat-containing protein [Arabidopsis thaliana] (TAIR:AT1G09410.1); similar to pentatricopeptide, putative [Oryza sativa (japonica cultivar-group)] (GB:ABF95626.1); contains InterPro domain Pentatricopeptide …	3.91116	3.93683	4.5583	4.4376
245674_at	AT1G56680	NA	glycoside hydrolase family 19 protein; similar to glycoside hydrolase family 19 protein [Arabidopsis thaliana] (TAIR:AT2G43600.1); similar to chitinase [Brassica rapa subsp. pekinensis] (GB:BAF35569.1); contains InterPro domain Chitin-binding, type 1; (InterPro:IPR001002); contains InterPro domain Glycoside hydrolase, family 19; (InterPro:IPR000726)	3.95008	3.75607	7.70124	7.17968
245675_at	NA	NA	NA	3.81734	3.89225	3.43152	3.54928
245676_at	AT1G56670	NA	GDSL-motif lipase/hydrolase family protein; similar to GDSL-motif lipase/hydrolase family protein [Arabidopsis thaliana] (TAIR:AT1G09390.1); similar to Os01g0329900 [Oryza sativa (japonica cultivar-group)] (GB:NP_001042924.1); similar to Lipolytic enzyme, G-D-S-L [Medicago truncatula] (GB:ABD32376.1); similar to Os05g0159200 [Oryza sativa (japonica cultivar-group)] (GB:NP_001054715.1); contains I…	5.60885	5.86626	6.18146	6.41114
245677_at	AT1G56660	NA	similar to unknown protein [Arabidopsis thaliana] (TAIR:AT3G28770.1); similar to KED [Nicotiana tabacum] (GB:BAA95789.1)	4.60704	4.43502	5.545	5.72965
245678_at	AT1G56610	NA	syntaxin-related family protein; similar to F-box family protein [Arabidopsis thaliana] (TAIR:AT4G14096.1); similar to Cyclin-like F-box; FBD [Medicago truncatula] (GB:ABE80758.1); similar to Cyclin-like F-box; FBD [Medicago truncatula] (GB:ABE85215.1); contains InterPro domain FBD-like; (InterPro:IPR006566); contains InterPro domain Leucine-rich repeat 2; (InterPro:IPR013101)	6.52832	6.4727	6.40876	6.26592
245679_at	AT1G56590	ZIP4	clathrin adaptor complexes medium subunit family protein; similar to clathrin adaptor complexes medium subunit family protein [Arabidopsis thaliana] (TAIR:AT1G60780.1); similar to PREDICTED: similar to Adapter-related protein complex 3 mu 2 subunit (Clathrin coat assembly protein AP47 homolog 2) (Clathrin coat associated protein AP47 homolog 2) (Gol (GB:XP_882836.1); similar to Os05g0383100 [Oryz…	7.57253	7.61108	7.93015	7.8136
245680_at	AT1G56570	NA	pentatricopeptide (PPR) repeat-containing protein; similar to pentatricopeptide (PPR) repeat-containing protein [Arabidopsis thaliana] (TAIR:AT2G22070.1); similar to putative PPR986-12 [Oryza sativa (japonica cultivar-group)] (GB:BAD86909.1); contains InterPro domain Pentatricopeptide repeat; (InterPro:IPR002885); contains InterPro domain Protein prenyltransferase; (InterPro:IPR008940); contains …	5.13916	5.12266	4.84402	4.98425
245681_at	AT1G56560	NA	beta-fructofuranosidase, putative / invertase, putative / saccharase, putative / beta-fructosidase, putative; similar to beta-fructofuranosidase, putative / invertase, putative / saccharase, putative / beta-fructosidase, putative [Arabidopsis thaliana] (TAIR:AT5G22510.1); similar to beta-fructofuranosidase, putative / invertase, putative / saccharase, putative / beta-fructosidase, putative [Arabi…	7.61228	7.6188	7.72168	7.68966
245682_at	AT5G08750	NA	zinc finger (C3HC4-type RING finger) family protein; similar to zinc finger (C3HC4-type RING finger) family protein [Arabidopsis thaliana] (TAIR:AT5G63780.1); similar to zinc finger protein [Brassica rapa] (GB:ABK56014.1); similar to OSJNBb0020J19.13 [Oryza sativa (japonica cultivar-group)] (GB:CAE05784.2); similar to Os04g0692300 [Oryza sativa (japonica cultivar-group)] (GB:NP_001054367.1); cont…	7.59475	7.63817	7.70507	7.55101
245683_at	AT5G22030	UBP8	ubiquitin-specific protease 8, putative (UBP8); similar to ubiquitin carboxyl-terminal hydrolase family protein [Arabidopsis thaliana] (TAIR:AT4G10570.1); similar to ubiquitin carboxyl-terminal hydrolase family protein [Arabidopsis thaliana] (TAIR:AT4G10590.1); similar to Os12g0621000 [Oryza sativa (japonica cultivar-group)] (GB:NP_001067298.1); similar to PREDICTED: ubiquitin specific protease, …	7.37694	7.27191	7.67826	7.74877
245684_at	AT5G22000	RHF2A, RHF2A	CIC7E11; protein binding / zinc ion binding; similar to zinc finger (C3HC4-type RING finger) family protein [Arabidopsis thaliana] (TAIR:AT4G14220.1); similar to Zinc finger, RING-type [Medicago truncatula] (GB:ABD32420.1); contains InterPro domain Zinc finger, RING-type; (InterPro:IPR001841)	9.40954	9.38684	9.41043	9.07209
245685_at	AT5G22220	ATE2FB, E2F1, E2FB	Member of the E2F transcription factors, (cell cycle genes), key components of the cyclin D/retinoblastoma/E2F pathway. Binds DPA and RBR1 proteins. Expressed throughout the cell cycle. Abundance increased by auxin through stabilization of the protein. Elevates CDK levels and activity, even under hormone-free conditions. Promotes cell division and shortens cell doubling time, inhibits cell growth…	6.00189	5.91549	5.88625	5.74673
245686_at	AT5G22060	ATJ2, J2	Co-chaperonin similar to E. coli DnaJ, Co-chaperonin similar to E. coli DnaJ	9.06047	8.62667	10.145	10.0964
245687_at	AT1G28320	DEG15	protease-related; similar to DEGP1 (DEGP PROTEASE 1), serine-type peptidase [Arabidopsis thaliana] (TAIR:AT3G27925.1); similar to putative protease/hydrolase [Lycopersicon esculentum] (GB:ABH07902.1); contains InterPro domain Peptidase, trypsin-like serine and cysteine; (InterPro:IPR009003)	7.96672	7.91963	7.72374	7.62032
245688_at	AT1G28290	AGP31, AGP31	pollen Ole e 1 allergen and extensin family protein; similar to pollen Ole e 1 allergen and extensin family protein [Arabidopsis thaliana] (TAIR:AT2G33790.1); similar to HyPRP1 [Gossypium hirsutum] (GB:ABG91751.1); contains InterPro domain Pistil-specific extensin-like protein; (InterPro:IPR003882); contains InterPro domain Pollen Ole e 1 allergen and extensin; (InterPro:IPR006041), pollen Ole e …	9.90274	9.70398	12.8047	12.9875
245689_at	AT5G04120	NA	phosphoglycerate/bisphosphoglycerate mutase family protein; similar to phosphoglycerate/bisphosphoglycerate mutase family protein [Arabidopsis thaliana] (TAIR:AT3G50520.1); similar to phosphoglycerate mutase family protein, expressed [Oryza sativa (japonica cultivar-group)] (GB:ABA91368.2); contains InterPro domain Phosphoglycerate/bisphosphoglycerate mutase; (InterPro:IPR001345); contains InterP…	4.42747	4.78265	6.72252	6.6492
245690_at	AT5G04230	ATPAL3, PAL3	Member of Phenylalanine ammonialyase (PAL) gene family.Differs significantly from PAL1 and PAL2 and other sequenced plant PAL genes, Member of Phenylalanine ammonialyase (PAL) gene family.Differs significantly from PAL1 and PAL2 and other sequenced plant PAL genes	6.83024	6.89026	3.7279	3.88149
245691_at	AT5G04240	ELF6	Encodes a jumonji-class transcription factor that acts as a repressor in the photoperiod pathway.	7.77044	7.67214	7.86073	7.92363
245692_at	AT5G04150	BHLH101	basic helix-loop-helix (bHLH) family protein; similar to ORG2 (OBP3-responsive gene 2), DNA binding / transcription factor [Arabidopsis thaliana] (TAIR:AT3G56970.1); similar to Helix-loop-helix DNA-binding [Medicago truncatula] (GB:ABE94188.1); contains InterPro domain Helix-loop-helix DNA-binding; (InterPro:IPR011598); contains InterPro domain Basic helix-loop-helix dimerisation region bHLH; (In…	9.27666	7.02951	9.09148	4.19239
245693_at	AT5G04260	WCRKC2	thioredoxin family protein; Identical to Thioredoxin-like 8, chloroplast precursor [Arabidopsis Thaliana] (GB:Q8VZT6;GB:Q9FYD5); similar to (THIOREDOXIN-LIKE 5), thiol-disulfide exchange intermediate [Arabidopsis thaliana] (TAIR:AT5G06690.1); similar to Thioredoxin-like 5, chloroplast precursor (GB:Q9FG36); similar to Os02g0819200 [Oryza sativa (japonica cultivar-group)] (GB:NP_001048532.1); cont…	8.92355	8.96565	8.49205	8.42908
245694_at	AT5G04170	NA	calcium-binding EF hand family protein; similar to calcium-binding EF hand family protein [Arabidopsis thaliana] (TAIR:AT3G10300.3); similar to Os11g0140600 [Oryza sativa (japonica cultivar-group)] (GB:NP_001065711.1); similar to Os12g0137100 [Oryza sativa (japonica cultivar-group)] (GB:NP_001066106.1); similar to putative cysteine protease [Pisum sativum] (GB:CAB63845.1); contains InterPro domai…	7.73139	7.77422	8.92484	8.62411
245695_at	AT5G04270	NA	zinc ion binding; similar to zinc finger (DHHC type) family protein [Arabidopsis thaliana] (TAIR:AT3G09320.1); similar to Zinc finger, DHHC-type [Medicago truncatula] (GB:ABE87833.1); contains InterPro domain Zinc finger, DHHC-type; (InterPro:IPR001594)	6.64585	6.70007	6.84228	6.82311
245696_at	AT5G04190	PKS4	Encodes phytochrome kinase substrate 4, a phytochrome signaling component involved in phototropism.	6.13982	5.96848	3.64159	3.62109
245697_at	AT5G04200	AtMC9, MC9	latex-abundant protein, putative (AMC9) / caspase family protein; similar to latex abundant protein, putative (AMC5) / caspase family protein [Arabidopsis thaliana] (TAIR:AT1G79320.1); similar to Peptidase C14, caspase catalytic subunit p20 [Medicago truncatula] (GB:ABD28668.1); contains InterPro domain Peptidase C14, caspase catalytic; (InterPro:IPR011600), latex-abundant protein, putative (AMC9…	4.42935	4.56038	7.15177	6.33435
245698_at	AT5G04160	NA	phosphate translocator-related; similar to phosphate translocator-related [Arabidopsis thaliana] (TAIR:AT3G10290.1); similar to plastidic phosphate translocator-like protein2 [Mesembryanthemum crystallinum] (GB:BAD91177.1); contains InterPro domain Protein of unknown function DUF250; (InterPro:IPR004853)	8.00316	8.11616	7.80592	8.0371
245699_at	AT5G04250	NA	OTU-like cysteine protease family protein; similar to OTU-like cysteine protease family protein [Arabidopsis thaliana] (TAIR:AT5G03330.2); similar to OTU-like cysteine protease-like [Oryza sativa (japonica cultivar-group)] (GB:BAD22968.1); similar to Os03g0859800 [Oryza sativa (japonica cultivar-group)] (GB:NP_001051970.1); contains InterPro domain Ovarian tumour, otubain; (InterPro:IPR003323)	5.88911	5.76575	6.55352	6.44177
245700_at	AT5G04180	ACA3, ATACA3	carbonic anhydrase family protein; similar to carbonic anhydrase family protein [Arabidopsis thaliana] (TAIR:AT4G20990.1); similar to putative dioscorin class A precursor [Oryza sativa (japonica cultivar-group)] (GB:BAD09854.1); contains InterPro domain Carbonic anhydrase, eukaryotic; (InterPro:IPR001148), carbonic anhydrase family protein; similar to carbonic anhydrase family protein [Arabidopsi…	4.91777	5.00079	4.48974	4.59227
245701_at	AT5G04140	FD-GOGAT, GLS1, GLU1, GLUS	Encodes a gene whose sequence is similar to ferredoxin dependent glutamate synthase (Fd-GOGAT). Expression in leaves is induced by light and sucrose. Proposed to be involved in photorespiration and nitrogen assimilation., Encodes a gene whose sequence is similar to ferredoxin dependent glutamate synthase (Fd-GOGAT). Expression in leaves is induced by light and sucrose. Proposed to be involved in …	12.1544	12.026	5.16402	5.18068
245702_at	AT5G04220	ATSYTC, NTMC2T1.3, NTMC2TYPE1.3, SYT3, SYTC, ATSYTC, NTMC2T1.3, NTMC2TYPE1.3, SYT3, SYTC	C2 domain-containing protein (sytC); similar to C2 domain-containing protein (sytA) [Arabidopsis thaliana] (TAIR:AT2G20990.1); similar to C2 [Medicago truncatula] (GB:ABE85279.1); similar to Os02g0448400 [Oryza sativa (japonica cultivar-group)] (GB:NP_001046755.1); contains InterPro domain C2; (InterPro:IPR000008); contains InterPro domain C2 calcium/lipid-binding region, CaLB; (InterPro:IPR00897…	7.39964	7.77242	6.32162	6.60102
245703_at	AT5G04380	NA	S-adenosyl-L-methionine:carboxyl methyltransferase family protein; similar to S-adenosyl-L-methionine:carboxyl methyltransferase family protein [Arabidopsis thaliana] (TAIR:AT5G04370.2); similar to S-adenosyl-L-methionine:benzoic acid/salicylic acid carboxyl methyltransferase [Petunia x hybrida] (GB:AAO45012.1); similar to S-adenosyl-L-methionine:benzoic acid/salicylic acid carboxyl methyltransfe…	3.31559	3.56145	3.36868	3.3595
245704_at	AT5G04290	KTF1, SPT5L	KOW domain-containing transcription factor family protein; similar to KOW domain-containing transcription factor family protein [Arabidopsis thaliana] (TAIR:AT4G08350.1); similar to unknown protein [Oryza sativa (japonica cultivar-group)] (GB:AAU43935.1); contains InterPro domain KOW (Kyrpides, Ouzounis, Woese) motif; (InterPro:IPR006646); contains InterPro domain Translation protein SH3-like; (I…	7.53394	7.54951	7.68957	7.83168
245705_at	AT5G04390	NA	zinc finger (C2H2 type) family protein; similar to zinc finger (C2H2 type) family protein [Arabidopsis thaliana] (TAIR:AT3G10470.1); similar to DNA-binding protein [Petunia x hybrida] (GB:CAA43111.1); contains InterPro domain Zinc finger, C2H2-type; (InterPro:IPR007087)	4.2707	4.28986	3.87216	4.02389
245706_at	AT5G04310	NA	pectate lyase family protein; similar to PMR6 (POWDERY MILDEW RESISTANT 6), lyase/ pectate lyase [Arabidopsis thaliana] (TAIR:AT3G54920.1); similar to pectate lyase-like protein [Brassica napus] (GB:AAQ87025.1); contains InterPro domain Virulence factor, pectin lyase fold; (InterPro:IPR011050); contains InterPro domain Pectate lyase/Amb allergen; (InterPro:IPR002022); contains InterPro domain Pec…	5.83085	5.71039	6.37132	6.77088
245707_at	AT5G04400	NAC077, anac077	ANAC077 (Arabidopsis NAC domain containing protein 77); DNA binding; similar to ANAC051/ANAC052 (Arabidopsis NAC domain containing protein 51, Arabidopsis NAC domain containing protein 52), transcription factor [Arabidopsis thaliana] (TAIR:AT3G10490.2); similar to nam-like protein 4 [Petunia x hybrida] (GB:AAM34767.1); contains InterPro domain No apical meristem (NAM) protein; (InterPro:IPR003441…	4.08667	3.98409	3.66051	3.65011
245708_at	AT5G04310	NA	pectate lyase family protein; similar to PMR6 (POWDERY MILDEW RESISTANT 6), lyase/ pectate lyase [Arabidopsis thaliana] (TAIR:AT3G54920.1); similar to pectate lyase-like protein [Brassica napus] (GB:AAQ87025.1); contains InterPro domain Virulence factor, pectin lyase fold; (InterPro:IPR011050); contains InterPro domain Pectate lyase/Amb allergen; (InterPro:IPR002022); contains InterPro domain Pec…	4.75617	4.84703	4.75258	5.00824
245709_at	AT5G04320	NA	similar to unknown protein [Arabidopsis thaliana] (TAIR:AT3G10440.1); similar to hypothetical protein [Oryza sativa (japonica cultivar-group)] (GB:BAD36062.1); contains InterPro domain Shugoshin, C-terminal; (InterPro:IPR011515)	7.52967	7.44929	7.77031	7.70117
245710_at	AT5G04330	NA	cytochrome P450, putative / ferulate-5-hydroxylase, putative; similar to FAH1 (FERULATE-5-HYDROXYLASE 1), ferulate 5-hydroxylase [Arabidopsis thaliana] (TAIR:AT4G36220.1); similar to cytochrome p450-dependent monooxygenase [Brassica napus] (GB:AAG14962.1); similar to cytochrome P450 [Isatis tinctoria] (GB:ABL07485.1); similar to cytochrome p450-dependent monooxygenase [Brassica napus] (GB:AAG1496…	5.2167	5.2522	6.03534	6.24461
245711_at	AT5G04340	C2H2, CZF2, ZAT6	putative c2h2 zinc finger transcription factor mRNA,, putative c2h2 zinc finger transcription factor mRNA,, putative c2h2 zinc finger transcription factor mRNA,	7.70764	7.23191	8.4277	8.19564
245712_at	AT5G04360	ATLDA, ATPU1, LDA, PU1	Encodes an enzyme thought to be involved in the hydrolysis of the &#945;-1,6 linkages during starch degradation in seed endosperm. However, a knockout mutant of Arabidopsis lacking limit dextrinase has normal rates of starch degradation in the leaf at night, indicating that more than one isoamylases might be involved in this process., Encodes an enzyme thought to be involved in the hydrolysis of …	7.78028	7.84011	5.26756	5.1901
245713_at	AT5G04370	NAMT1, NAMT1	A member of the Arabidopsis SABATH methyltransferase gene family. Encodes NAMT1, a methyltransferase that methylates nicotinic acid., S-adenosyl-L-methionine:carboxyl methyltransferase family protein; similar to S-adenosyl-L-methionine:carboxyl methyltransferase family protein [Arabidopsis thaliana] (TAIR:AT3G11480.1); similar to carboxyl methyltransferase [Bixa orellana] (GB:CAD70190.1); contain…	3.70144	3.91212	4.91936	5.15526
245714_at	AT5G04280	NA	glycine-rich RNA-binding protein; similar to glycine-rich RNA-binding protein, putative [Arabidopsis thaliana] (TAIR:AT1G60650.2); similar to Os07g0187300 [Oryza sativa (japonica cultivar-group)] (GB:NP_001059075.1); similar to RNA-binding protein [Triticum aestivum] (GB:AAK01176.1); similar to Os03g0681900 [Oryza sativa (japonica cultivar-group)] (GB:NP_001050909.1); contains InterPro domain Nuc…	8.86611	8.92061	9.17639	9.17814
245715_s_at	NA	NA	NA	11.7214	11.8436	12.7434	12.6504
245716_at	AT5G08740	NDC1, NDC1	NDC1 (NAD(P)H DEHYDROGENASE C1); NADH dehydrogenase; similar to NDA1 (ALTERNATIVE NAD(P)H DEHYDROGENASE 1), NADH dehydrogenase [Arabidopsis thaliana] (TAIR:AT1G07180.1); similar to Pyridine nucleotide-disulphide oxidoreductase, class I [Medicago truncatula] (GB:ABE86168.1); contains InterPro domain Pyridine nucleotide-disulphide oxidoreductase, class I; (InterPro:IPR001100); contains InterPro dom…	8.78928	8.63989	6.97918	6.99409
245717_at	AT5G33390	NA	glycine-rich protein; similar to glycine-rich protein [Arabidopsis thaliana] (TAIR:AT1G36675.1); similar to EBNA-1 [Cercopithecine herpesvirus 15] (GB:YP_067973.1)	5.14533	5.11615	5.18986	5.39964
245718_at	AT5G04110	GYRB3	DNA topoisomerase II family protein; similar to DNA topoisomerase, ATP-hydrolyzing, putative / DNA topoisomerase II, putative / DNA gyrase, putative [Arabidopsis thaliana] (TAIR:AT3G10270.1); similar to DNA gyrase subunit B, chloroplast/mitochondrial precursor (GB:Q5YLB4); contains InterPro domain Homeodomain-related; (InterPro:IPR012287); contains InterPro domain DNA topoisomerase, type IIA, sub…	7.01176	7.22598	7.03604	7.00309
245719_at	AT5G04110	GYRB3	DNA topoisomerase II family protein; similar to DNA topoisomerase, ATP-hydrolyzing, putative / DNA topoisomerase II, putative / DNA gyrase, putative [Arabidopsis thaliana] (TAIR:AT3G10270.1); similar to DNA gyrase subunit B, chloroplast/mitochondrial precursor (GB:Q5YLB4); contains InterPro domain Homeodomain-related; (InterPro:IPR012287); contains InterPro domain DNA topoisomerase, type IIA, sub…	3.97797	4.27304	4.44377	4.09957
245720_at	AT5G04210	NA	RNA recognition motif (RRM)-containing protein; similar to zinc finger (CCCH-type) family protein / RNA recognition motif (RRM)-containing protein [Arabidopsis thaliana] (TAIR:AT2G29580.1); similar to U2 auxiliary factor small subunit [Medicago truncatula] (GB:ABE89510.1); similar to Os06g0170500 [Oryza sativa (japonica cultivar-group)] (GB:NP_001056931.1); contains InterPro domain Nucleotide-bin…	5.0626	4.95012	4.76954	4.9096
245721_s_at	NA	NA	NA	7.76198	7.62143	7.9294	7.93585
245722_at	AT1G73430	NA	sec34-like family protein; similar to Subunit of cis-Gol (GB:CAL52453.1); similar to Os08g0451000 [Oryza sativa (japonica cultivar-group)] (GB:NP_001061944.1); contains InterPro domain Sec34-like protein; (InterPro:IPR007265)	6.76967	6.72239	7.14248	7.07769
245723_at	AT1G73400	NA	pentatricopeptide (PPR) repeat-containing protein; similar to pentatricopeptide (PPR) repeat-containing protein [Arabidopsis thaliana] (TAIR:AT3G62470.1); similar to pentatricopeptide, putative, expressed [Oryza sativa (japonica cultivar-group)] (GB:ABF98845.1); similar to Os02g0759500 [Oryza sativa (japonica cultivar-group)] (GB:NP_001048182.1); similar to putative reverse transcriptase [Oryza s…	6.03762	6.0541	6.30044	6.15557
245724_at	AT1G73390	NA	similar to unknown protein [Arabidopsis thaliana] (TAIR:AT1G17940.1); similar to unknown protein [Oryza sativa (japonica cultivar-group)] (GB:BAD23062.1); contains domain PCD6 INTERACTING PROTEIN-RELATED (PTHR23030)	7.93911	8.03583	7.87585	7.63415
245725_at	AT1G73370	ATSUS6, SUS6	Encodes a protein with sucrose synthase activity (SUS6)., Encodes a protein with sucrose synthase activity (SUS6).	6.17539	6.28343	7.45979	7.54184
245726_at	AT1G73360	ATHDG11, EDT1, HDG11	homeobox-leucine zipper family protein / lipid-binding START domain-containing protein; similar to HDG12 (HOMEODOMAIN GLABROUS12), transcription factor [Arabidopsis thaliana] (TAIR:AT1G17920.1); similar to PDF2 (PROTODERMAL FACTOR2), DNA binding / transcription factor [Arabidopsis thaliana] (TAIR:AT4G04890.1); similar to ATML1 (MERISTEM LAYER 1), DNA binding [Arabidopsis thaliana] (TAIR:AT4G21750…	5.05493	5.09895	4.45292	4.2904
245727_at	AT1G73350	NA	similar to Os02g0637900 [Oryza sativa (japonica cultivar-group)] (GB:NP_001047530.1); similar to conserved hypothetical protein [Medicago truncatula] (GB:ABE81144.1)	7.01913	7.12423	6.94744	6.68299
245728_at	AT1G73340	NA	cytochrome P450 family protein; similar to DWF4 (DWARF 4) [Arabidopsis thaliana] (TAIR:AT3G50660.1); similar to E-class P450, group IV [Medicago truncatula] (GB:ABE81146.1); contains InterPro domain E-class P450, group I; (InterPro:IPR002401); contains InterPro domain Cytochrome P450; (InterPro:IPR001128)	4.97779	4.91331	6.2326	6.33121
245729_at	AT1G73490	NA	RNA recognition motif (RRM)-containing protein; similar to nucleotide binding [Arabidopsis thaliana] (TAIR:AT5G51730.1); similar to Os04g0620700 [Oryza sativa (japonica cultivar-group)] (GB:NP_001053909.1); similar to H0714H04.9 [Oryza sativa (indica cultivar-group)] (GB:CAH66982.1); similar to Os08g0192900 [Oryza sativa (japonica cultivar-group)] (GB:NP_001061178.1); contains InterPro domain Nuc…	9.70087	9.69664	9.59524	9.63655
245730_at	AT1G73470	NA	similar to hypothetical protein slr0975 [Synechocystis sp. PCC 6803] (GB:NP_440211.1); similar to Os09g0448900 [Oryza sativa (japonica cultivar-group)] (GB:NP_001063318.1)	9.35164	9.57833	7.22551	7.4092
245731_at	AT1G73500	ATMKK9, MKK9	member of MAP Kinase Kinase, member of MAP Kinase Kinase	9.00942	9.33338	8.26161	8.07119
245732_at	AT1G73440	NA	calmodulin-related; similar to EDA34 (embryo sac development arrest 34), calcium ion binding [Arabidopsis thaliana] (TAIR:AT4G00140.1); similar to Os04g0534300 [Oryza sativa (japonica cultivar-group)] (GB:NP_001053415.1); similar to Calcium-binding EF-hand; Ubiquitin interacting motif [Medicago truncatula] (GB:ABE85339.1); contains InterPro domain EF-Hand type; (InterPro:IPR011992); contains Inte…	6.75765	6.82459	6.75401	6.71381
245733_at	AT1G73380	NA	similar to conserved hypothetical protein [Medicago truncatula] (GB:ABE81139.1); contains InterPro domain Protein of unknown function DUF1308; (InterPro:IPR010733)	7.10537	7.14519	7.37755	7.17526
245734_at	AT1G73480	NA	hydrolase, alpha/beta fold family protein; similar to hydrolase, alpha/beta fold family protein [Arabidopsis thaliana] (TAIR:AT1G18360.1); similar to Os09g0394700 [Oryza sativa (japonica cultivar-group)] (GB:NP_001063095.1); similar to Os03g0719400 [Oryza sativa (japonica cultivar-group)] (GB:NP_001051094.1); similar to putative monoglyceride lipase [Oryza sativa (japonica cultivar-group)] (GB:BA…	8.69686	9.25562	7.1061	7.14379
245735_at	AT1G73410	ATMYB54, MYB54	Encodes a putative transcription factor that is a member of the R2R3-MYB family., Encodes a putative transcription factor that is a member of the R2R3-MYB family.	3.46362	3.60965	5.37709	5.03454
245736_at	AT1G73330	ATDR4, DR4	encodes a plant-specific protease inhibitor-like protein whose transcript level in root disappears in response to progressive drought stress. The decrease in transcript level is independent from abscisic acid level., encodes a plant-specific protease inhibitor-like protein whose transcript level in root disappears in response to progressive drought stress. The decrease in transcript level is inde…	9.03788	9.95938	13.498	13.2891
245737_at	AT1G44160	NA	DNAJ chaperone C-terminal domain-containing protein; similar to DNAJ chaperone C-terminal domain-containing protein [Arabidopsis thaliana] (TAIR:AT1G11040.1); similar to pollen-specific DnaJ-like protein [Lilium lon (GB:AAR12906.1); contains InterPro domain HSP40/DnaJ peptide-binding; (InterPro:IPR008971); contains InterPro domain Chaperone DnaJ, C-terminal; (InterPro:IPR002939); contains InterPr…	4.10767	4.04253	7.57891	7.38447
245738_at	AT1G44130	NA	nucellin protein, putative; similar to nucellin protein, putative [Arabidopsis thaliana] (TAIR:AT1G77480.2); similar to Peptidase aspartic, active site [Medicago truncatula] (GB:ABE92379.1); contains InterPro domain Peptidase A1, pepsin; (InterPro:IPR001461); contains InterPro domain Peptidase aspartic, catalytic; (InterPro:IPR009007)	4.00423	3.55991	3.54801	3.47476
245739_at	AT1G44110	CYCA1;1	CYCA1;1 (CYCLIN A1;1); cyclin-dependent protein kinase regulator; similar to CYCA1,2 (CYCLIN A1,2), cyclin-dependent protein kinase regulator [Arabidopsis thaliana] (TAIR:AT1G77390.1); similar to cyclin (GB:AAA51660.1); contains InterPro domain Cyclin, N-terminal; (InterPro:IPR006671); contains InterPro domain Cyclin-like; (InterPro:IPR011028); contains InterPro domain Cyclin-related; (InterPro:I…	7.45954	7.18154	7.74849	7.88059
245740_at	AT1G44100	AAP5	amino acid permease 5	8.54547	8.26513	8.37918	8.92006
245741_at	AT1G44120	NA	C2 domain-containing protein / armadillo/beta-catenin repeat family protein; similar to C2 domain-containing protein / armadillo/beta-catenin repeat family protein [Arabidopsis thaliana] (TAIR:AT1G77460.1); similar to binding [Arabidopsis thaliana] (TAIR:AT2G22125.1); similar to Armadillo/beta-catenin-like repeat family protein, expressed [Oryza sativa (japonica cultivar-group)] (GB:ABA91813.2); …	3.94176	4.16663	4.01301	4.02494
245742_at	AT1G44170	ALDH3H1, ALDH4	Encodes a protein similar to the aldehyde dehydrogenase cp-ADH from C.plantagineum. Constitutively expressed at low levels., Encodes a protein similar to the aldehyde dehydrogenase cp-ADH from C.plantagineum. Constitutively expressed at low levels.	7.93034	8.11698	10.1852	10.2298
245743_at	AT1G51080	NA	similar to conserved hypothetical protein [Medicago truncatula] (GB:ABE80919.1)	6.84761	7.07317	4.44799	4.47448
245744_at	AT1G51110	NA	plastid-lipid associated protein PAP / fibrillin family protein; similar to plastid-lipid associated protein PAP / fibrillin family protein [Arabidopsis thaliana] (TAIR:AT3G26070.1); similar to PAP fibrillin [Medicago truncatula] (GB:ABE81557.1); contains InterPro domain PAP fibrillin; (InterPro:IPR006843)	9.57387	9.67649	4.03325	4.40485
245745_at	AT1G51110	NA	plastid-lipid associated protein PAP / fibrillin family protein; similar to plastid-lipid associated protein PAP / fibrillin family protein [Arabidopsis thaliana] (TAIR:AT3G26070.1); similar to PAP fibrillin [Medicago truncatula] (GB:ABE81557.1); contains InterPro domain PAP fibrillin; (InterPro:IPR006843)	10.3328	10.198	4.06055	4.24745
245746_at	AT1G51070	bHLH115	basic helix-loop-helix (bHLH) family protein; similar to ILR3 (IAA-LEUCINE RESISTANT3), DNA binding / transcription factor [Arabidopsis thaliana] (TAIR:AT5G54680.1); similar to Prefoldin; Helix-loop-helix DNA-binding [Medicago truncatula] (GB:ABE93168.1); contains InterPro domain Helix-loop-helix DNA-binding; (InterPro:IPR011598); contains InterPro domain Basic helix-loop-helix dimerisation regio…	8.48656	8.38057	10.1057	9.95249
245747_at	AT1G51100	NA	similar to Os01g0676200 [Oryza sativa (japonica cultivar-group)] (GB:NP_001043849.1)	8.18549	8.359	4.44987	4.3143
245748_at	AT1G51140	NA	basic helix-loop-helix (bHLH) family protein; similar to basic helix-loop-helix (bHLH) family protein [Arabidopsis thaliana] (TAIR:AT2G42280.1); similar to Os08g0506700 [Oryza sativa (japonica cultivar-group)] (GB:NP_001062190.1); similar to transcription factor RAU1 [Oryza sativa] (GB:AAL87667.1); similar to Os09g0487900 [Oryza sativa (japonica cultivar-group)] (GB:NP_001063529.1); contains Inte…	7.17291	7.63222	7.49395	7.38606
245749_at	AT1G51090	NA	heavy-metal-associated domain-containing protein; similar to metal ion binding [Arabidopsis thaliana] (TAIR:AT4G16380.1); similar to unknown protein [Glycine max] (GB:AAN03471.1); contains InterPro domain Heavy metal transport/detoxification protein; (InterPro:IPR006121)	4.18599	4.54185	3.62131	3.61536
245750_at	AT1G51060	HTA10	histone H2A, putative; Identical to Probable histone H2A.1 (HTA10) [Arabidopsis Thaliana] (GB:Q9C681); similar to histone H2A, putative [Arabidopsis thaliana] (TAIR:AT3G20670.1); similar to Protein H2A.7 (wcH2A-4) (wcH2A-10) (GB:Q43312); contains InterPro domain Histone-fold; (InterPro:IPR009072); contains InterPro domain Histone core; (InterPro:IPR007125); contains InterPro domain Histone H2A; (…	10.271	10.2619	11.1521	11.0296
245751_s_at	NA	NA	NA	8.02117	7.90372	7.85715	7.62409
245752_at	AT1G35150	NA	similar to hAT dimerisation domain-containing protein / transposase-related [Arabidopsis thaliana] (TAIR:AT2G06500.1); similar to Os12g0565800 [Oryza sativa (japonica cultivar-group)] (GB:NP_001067048.1); similar to Os02g0236500 [Oryza sativa (japonica cultivar-group)] (GB:NP_001046391.1); similar to hAT family dimerisation domain containing protein, expressed [Oryza sativa (japonica cultivar-gro…	3.46695	3.45738	3.51112	3.36876
245753_at	AT1G35143	NA	similar to replication protein-related [Arabidopsis thaliana] (TAIR:AT1G52950.1); similar to unknown protein [Arabidopsis thaliana] (TAIR:AT1G64410.1); contains InterPro domain Nucleic acid-binding, OB-fold, subgroup; (InterPro:IPR012340)	2.93578	2.86901	2.86412	2.86303
245754_at	AT1G35183	NA	unknown protein	3.18771	3.18081	3.00299	3.05093
245755_at	AT1G35210	NA	similar to unknown protein [Arabidopsis thaliana] (TAIR:AT1G72240.1); similar to Avr9/Cf-9 rapidly elicited protein 75 [Nicotiana tabacum] (GB:AAG43558.1)	4.73429	4.46874	3.78969	4.02561
245756_at	AT1G35190	NA	oxidoreductase, 2OG-Fe(II) oxygenase family protein; similar to oxidoreductase, 2OG-Fe(II) oxygenase family protein [Arabidopsis thaliana] (TAIR:AT3G46480.1); similar to Os01g0188100 [Oryza sativa (japonica cultivar-group)] (GB:NP_001042255.1); similar to 2OG-Fe(II) oxygenase [Medicago truncatula] (GB:ABE81241.1); contains InterPro domain Isopenicillin N synthase; (InterPro:IPR002283); contains I…	7.90773	7.7082	8.55505	8.72403
245757_at	AT1G35140	EXL7, PHI-1	At1g35140 (At1g35140/T32G9_32) mRNA, complete cds, At1g35140 (At1g35140/T32G9_32) mRNA, complete cds	10.2363	8.7845	5.96218	6.91934
245758_at	AT1G32240	KAN2	Encodes a member of the KANADI family of putative transcription factors. Together with KAN1, this gene appears to be involved in the development of the carpel and the outer integument of the ovule.	5.3018	5.41231	5.8015	5.92571
245759_at	AT1G66900	NA	similar to unknown protein [Arabidopsis thaliana] (TAIR:AT5G38220.3); similar to Os01g0689800 [Oryza sativa (japonica cultivar-group)] (GB:NP_001043924.1); similar to C (GB:BAD82560.1); contains InterPro domain Esterase/lipase/thioesterase; (InterPro:IPR000379)	8.73575	8.92519	8.30171	8.01761
245760_s_at	NA	NA	NA	7.06268	6.69396	3.77399	3.79417
245761_at	AT1G66890	NA	similar to 50S ribosomal protein-related [Arabidopsis thaliana] (TAIR:AT5G16200.1)	8.50506	8.76102	7.23416	7.12254
245762_at	AT1G27880	NA	ATP-dependent DNA helicase, putative; similar to RecQl3 (Recq-like 3), ATP binding / ATP-dependent helicase [Arabidopsis thaliana] (TAIR:AT4G35740.1); similar to OJ991113_30.2 [Oryza sativa (japonica cultivar-group)] (GB:CAD41320.2); similar to H0302E05.5 [Oryza sativa (indica cultivar-group)] (GB:CAD79702.2); similar to Os04g0486800 [Oryza sativa (japonica cultivar-group)] (GB:NP_001053140.1); c…	5.64187	5.63104	5.87741	5.98324
245763_at	AT1G27850	NA	similar to proline-rich family protein [Arabidopsis thaliana] (TAIR:AT3G09000.1); similar to expressed protein [Oryza sativa (japonica cultivar-group)] (GB:ABG21939.1)	7.38515	7.30423	7.63166	7.52117
245764_s_at	NA	NA	NA	5.98495	6.0048	6.46311	6.05235
245765_at	AT1G33600	NA	leucine-rich repeat family protein; similar to disease resistance protein-related / LRR protein-related [Arabidopsis thaliana] (TAIR:AT2G26380.1); similar to disease resistance protein-related / LRR protein-related [Arabidopsis thaliana] (TAIR:AT1G33590.1); similar to H0402C08.6 [Oryza sativa (indica cultivar-group)] (GB:CAJ86230.1); contains InterPro domain Leucine-rich repeat; (InterPro:IPR0016…	9.36722	9.27435	4.79227	4.91575
245766_at	AT1G33580	NA	CACTA-like transposase family (Tnp2/En/Spm), has a 5.5e-96 P-value blast match to gb|AAG52024.1|AC022456_5 Tam1-homologous transposon protein TNP2, putative; 12762-16371 (Arabidopsis thaliana) (CACTA-element)	3.21563	3.2728	3.12362	3.11948
245767_at	NA	NA	NA	3.87931	3.98325	4.7103	4.54683
245768_at	AT1G33590	NA	disease resistance protein-related / LRR protein-related; similar to leucine-rich repeat family protein [Arabidopsis thaliana] (TAIR:AT1G33600.1); similar to disease resistance protein-related / LRR protein-related [Arabidopsis thaliana] (TAIR:AT2G26380.1); similar to leucine-rich repeat family protein [Arabidopsis thaliana] (TAIR:AT1G33610.1); similar to Leucine-rich repeat; Leucine-rich repeat,…	10.4316	10.4316	8.77194	8.81517
245769_at	AT1G30220	ATINT2, INT2	ATINT2 (INOSITOL TRANSPORTER 2); carbohydrate transporter/ sugar porter; Identical to Probable inositol transporter 2 (INT2) [Arabidopsis Thaliana] (GB:Q9C757); similar to ATINT3 (INOSITOL TRANSPORTER 3), carbohydrate transporter/ sugar porter [Arabidopsis thaliana] (TAIR:AT2G35740.1); similar to ATINT4 (INOSITOL TRANSPORTER 4), carbohydrate transporter/ myo-inositol:hydrogen symporter/ sugar por…	5.99299	6.34394	5.1953	5.47177
245770_at	AT1G30240	NA	binding; similar to Proline-, glutamic acid- and leucine-rich protein 1 (Modulator of nongenomic activity of estrogen receptor) (GB:Q9DBD5); similar to proline-, glutamic acid-, leucine-rich protein 1 [Mus musculus] (GB:NP_083507.2); similar to Os05g0295900 [Oryza sativa (japonica cultivar-group)] (GB:NP_001055114.1); contains InterPro domain Armadillo-like helical; (InterPro:IPR011989)	6.47559	6.2115	7.42622	7.50742
245771_at	NA	NA	NA	4.27509	4.12495	4.10226	4.32953
245772_at	AT1G30300	NA	similar to phosphonate metabolism protein-related [Arabidopsis thaliana] (TAIR:AT4G03610.1); similar to Os03g0643200 [Oryza sativa (japonica cultivar-group)] (GB:NP_001050752.1); similar to Os12g0615500 [Oryza sativa (japonica cultivar-group)] (GB:NP_001067275.1); similar to hypothetical protein LOC_Os12g42100 [Oryza sativa (japonica cultivar-group)] (GB:ABA99850.1); contains domain no descriptio…	6.66968	6.83906	7.38543	7.33991
245773_at	AT1G30290	NA	pseudogene of unknown protein	6.67521	6.65648	6.75272	6.61557
245774_at	AT1G30210	ATTCP24, TCP24	TCP24; transcription factor; similar to TCP family transcription factor, putative [Arabidopsis thaliana] (TAIR:AT4G18390.2); similar to putative transcription factor [Solanum tuberosum] (GB:CAD91129.1); contains InterPro domain TCP transcription factor; (InterPro:IPR005333), TCP24; transcription factor; similar to TCP family transcription factor, putative [Arabidopsis thaliana] (TAIR:AT4G18390.2)…	8.10205	8.22947	6.11492	6.28638
245775_at	AT1G30270	ATCIPK23, CIPK23, LKS1, SnRK3.23	Arabidopsis thaliana CBL-interacting protein kinase 23. CIPK23 serves as a positive regulator of the potassium transporter AKT1 by directly phosphorylates AKT1. CIPK23 is activated by the binding of two calcineurin B-like proteins, CBL1 and CBL9., Arabidopsis thaliana CBL-interacting protein kinase 23. CIPK23 serves as a positive regulator of the potassium transporter AKT1 by directly phosphoryla…	7.50443	7.21053	9.36834	9.54804
245776_at	AT1G30260	NA	AGL79 (AGAMOUS-LIKE 79); similar to galactosyltransferase family protein [Arabidopsis thaliana] (TAIR:AT4G21060.1); similar to conserved hypothetical protein [Medicago truncatula] (GB:ABE90936.1)	7.4479	7.04453	6.28363	6.72624
245777_at	AT1G73540	NUDT21, atnudt21	ATNUDT21 (Arabidopsis thaliana Nudix hydrolase homolog 21); hydrolase; Identical to Nudix hydrolase 21, chloroplast precursor (EC 3.6.1.-) (AtNUDT21) (NUDT21) [Arabidopsis Thaliana] (GB:Q8VY81;GB:Q9FX46); similar to ATNUDT4 (Arabidopsis thaliana Nudix hydrolase homolog 4), hydrolase [Arabidopsis thaliana] (TAIR:AT1G18300.1); similar to Os02g0734300 [Oryza sativa (japonica cultivar-group)] (GB:NP_…	7.14248	7.0443	5.43752	5.05603
245778_at	AT1G73530	NA	RNA recognition motif (RRM)-containing protein; similar to RNA recognition motif (RRM)-containing protein [Arabidopsis thaliana] (TAIR:AT5G54580.1); similar to RNA-binding re (GB:ABE80433.1); similar to Os08g0139000 [Oryza sativa (japonica cultivar-group)] (GB:NP_001060964.1); contains InterPro domain Nucleotide-binding, alpha-beta plait; (InterPro:IPR012677); contains InterPro domain RNA-binding…	9.58177	9.76298	6.12056	6.04133
245779_at	AT1G73510	NA	unknown protein	3.44558	3.3444	3.27709	3.29792
245780_at	AT1G45688	NA	similar to unknown protein [Arabidopsis thaliana] (TAIR:AT5G42860.1); similar to H0814G11.12 [Oryza sativa (indica cultivar-group)] (GB:CAJ86345.1); similar to CAA30379.1 protein [Oryza sativa] (GB:CAB53482.1)	9.6883	9.65932	9.52992	9.66986
245781_at	AT1G45976	SBP1, SBP1	SBP1 (S-RIBONUCLEASE BINDING PROTEIN 1); protein binding / zinc ion binding; similar to protein binding / zinc ion binding [Arabidopsis thaliana] (TAIR:AT1G10650.1); similar to hypothetical protein MtrDRAFT_AC148486g8v1 [Medicago truncatula] (GB:ABE89598.1); contains InterPro domain Zinc finger, RING-type; (InterPro:IPR001841)	8.34218	8.17679	8.59056	8.33459
245782_at	AT1G35200	NA	60S ribosomal protein L4/L1 (RPL4B), pseudogene, similar to 60S ribosomal protein L4 (fragment) GB:P49691 from (Arabidopsis thaliana); blastp match of 50% identity and 6.3e-17 P-value to SP|Q9XF97|RL4_PRUAR 60S ribosomal protein L4 (L1). (Apricot) {Prunus armeniaca}	4.29364	3.92598	3.76923	3.77632
245783_s_at	NA	NA	NA	7.71064	8.03028	4.95199	5.11782
245784_at	AT1G32190	NA	similar to unknown protein [Arabidopsis thaliana] (TAIR:AT2G24320.1); similar to Os08g0161500 [Oryza sativa (japonica cultivar-group)] (GB:NP_001061050.1); similar to C (GB:BAD82560.1); similar to Os02g0796600 [Oryza sativa (japonica cultivar-group)] (GB:NP_001048390.1); contains domain no description (G3D.3.40.50.1820); contains domain UNCHARACTERIZED (PTHR12277:SF8); contains domain UNCHARACTER…	6.96103	6.94643	7.89508	7.9615
245785_at	AT1G32180	ATCSLD6, CSLD6	encodes a gene similar to cellulose synthase, encodes a gene similar to cellulose synthase	4.15643	4.27121	4.84281	4.27189
245786_at	AT1G32150	AtbZIP68, bZIP68	bZIP transcription factor family protein; similar to bZIP transcription factor family protein [Arabidopsis thaliana] (TAIR:AT2G35530.1); similar to G-Box binding protein 2 [Catharanthus roseus] (GB:AAD42938.1); contains InterPro domain Eukaryotic transcription factor, DNA-binding; (InterPro:IPR008917); contains InterPro domain bZIP transcription factor, bZIP_1; (InterPro:IPR011616); contains Inte…	6.90018	6.995	6.92186	6.89497
245787_at	AT1G32130	ATIWS1, IWS1	similar to IWS1 C-terminus family protein [Arabidopsis thaliana] (TAIR:AT4G19000.1); similar to Os01g0147200 [Oryza sativa (japonica cultivar-group)] (GB:NP_001042011.1); similar to unnamed protein product [Ostreococcus tauri] (GB:CAL53710.1); contains InterPro domain IWS1, C-terminal; (InterPro:IPR008654); contains InterPro domain Transcription factors TFIIS, elongin A, CRSP70, conserved; (Inter…	8.24275	8.12695	9.06879	8.97172
245788_at	AT1G32120	NA	similar to unknown protein [Arabidopsis thaliana] (TAIR:AT1G51538.1); similar to Plant viral-response family protein [Solanum bulbocastanum] (GB:AAP45159.1); contains InterPro domain Protein of unknown function DUF716; (InterPro:IPR006904); contains InterPro domain Protein of unknown function DUF1723; (InterPro:IPR013541)	6.64466	6.37873	7.87453	7.89943
245789_at	AT1G32090	NA	early-responsive to dehydration protein-related / ERD protein-related; similar to early-responsive to dehydration protein-related / ERD protein-related [Arabidopsis thaliana] (TAIR:AT4G02900.1); similar to early-responsive to dehydration protein-related / ERD protein-related [Arabidopsis thaliana] (TAIR:AT3G21620.1); similar to early-responsive to dehydration protein-related / ERD protein-related…	6.97902	6.77518	7.03708	7.01133
245790_at	AT1G32200	ACT1, ATS1	Encodes a chloroplast glycerol-3-phosphate acyltransferase.Involved in the biosynthesis of chloroplast phosphatidylglycerol., Encodes a chloroplast glycerol-3-phosphate acyltransferase.Involved in the biosynthesis of chloroplast phosphatidylglycerol.	9.97219	10.0289	7.00785	7.2925
245791_at	AT1G32210	ATDAD1	Encodes protein involved in suppression of apoptosis. Complements a mammalian apoptosis suppressor mutation.	9.70868	9.87823	10.5333	10.5716
245792_at	AT1G32100	ATPRR1, PRR1	encodes a protein whose sequence is similar to pinoresinol-lariciresinol reductase from pine., encodes a protein whose sequence is similar to pinoresinol-lariciresinol reductase from pine.	6.86229	7.36182	9.29265	9.20133
245793_at	AT1G32220	NA	catalytic/ coenzyme binding; similar to catalytic/ coenzyme binding [Arabidopsis thaliana] (TAIR:AT5G10730.1); similar to Os04g0403500 [Oryza sativa (japonica cultivar-group)] (GB:NP_001052699.1); similar to hypothetical protein [Cleome spinosa] (GB:ABD96868.1); similar to Os02g0556100 [Oryza sativa (japonica cultivar-group)] (GB:NP_001047127.1); contains InterPro domain NAD-dependent epimerase/d…	10.924	10.8146	6.78637	7.16883
245794_at	AT1G32170	XTH30, XTR4	xyloglucan endotransglycosylase-related protein (XTR4), xyloglucan endotransglycosylase-related protein (XTR4)	8.41641	8.02933	10.026	10.185
245795_at	AT1G32160	NA	similar to unknown protein [Arabidopsis thaliana] (TAIR:AT3G17800.2); similar to unknown protein [Oryza sativa (japonica cultivar-group)] (GB:AAO38836.1); similar to Os03g0717900 [Oryza sativa (japonica cultivar-group)] (GB:NP_001051084.1); similar to Os04g0595100 [Oryza sativa (japonica cultivar-group)] (GB:NP_001053731.1); contains InterPro domain Protein of unknown function DUF760; (InterPro:I…	9.93748	10.1664	7.15068	6.95602
245796_at	AT1G32230	ATP8, CEO, CEO1, RCD1	Encodes a protein belonging to the (ADP-ribosyl)transferase domain-containing subfamily of WWE protein-protein interaction domain protein family. Superoxide radicals are necessary and sufficient to propagate cell death or lesion formation in rcd1 mutants. Without stress treatment, RCD1 is localized in the nucleus. Under high salt or oxidative stress, RCD1 is found not only in the nucleus but also…	9.13373	9.14559	10.1542	9.94934
245797_at	AT1G45230	NA	defective chloroplasts and leaves protein-related / DCL protein-related; similar to unknown protein [Arabidopsis thaliana] (TAIR:AT3G46630.1); similar to DCL protein, chloroplast precursor (Defective chloroplasts and leaves protein) (GB:Q42463)	8.87394	8.65587	6.37616	6.07388
245798_at	AT1G45545	NA	similar to unknown protein [Arabidopsis thaliana] (TAIR:AT5G42880.1); similar to IMP dehydrogenase/GMP reductase [Medicago truncatula] (GB:ABE88908.1); contains InterPro domain Protein of unknown function DUF827, plant; (InterPro:IPR008545)	4.04122	4.06069	3.88197	4.16552
245799_at	AT1G45616	AtRLP6, RLP6	leucine-rich repeat family protein; similar to disease resistance family protein [Arabidopsis thaliana] (TAIR:AT5G27060.1); similar to disease resistance family protein [Arabidopsis thaliana] (TAIR:AT2G15080.2); similar to disease resistance family protein [Arabidopsis thaliana] (TAIR:AT1G47890.1); similar to Leucine-rich repeat; Leucine-rich repeat, cysteine-containing type [Medicago truncatula]…	4.11384	3.79413	3.65739	3.64462
245800_at	AT1G46264	AT-HSFB4, HSFB4, SCZ	member of Heat Stress Transcription Factor (Hsf) family, member of Heat Stress Transcription Factor (Hsf) family, member of Heat Stress Transcription Factor (Hsf) family	5.75884	6.1123	7.41872	7.50256
245801_at	AT1G46912	NA	F-box family protein-related; similar to F-box family protein [Arabidopsis thaliana] (TAIR:AT1G46840.1); similar to Probable disease resistance RPP8-like protein 2 (GB:Q9MAG6); contains InterPro domain F-box associated type 3; (InterPro:IPR013187); contains InterPro domain F-box associated type 1; (InterPro:IPR006527)	3.33972	3.37993	3.2742	3.51638
245802_at	AT1G46840	NA	F-box family protein; similar to F-box protein-related [Arabidopsis thaliana] (TAIR:AT1G46984.1); similar to Probable disease resistance RPP8-like protein 2 (GB:Q9MAG6); contains InterPro domain Cyclin-like F-box; (InterPro:IPR001810); contains InterPro domain F-box associated type 3; (InterPro:IPR013187); contains InterPro domain Galactose oxidase, central; (InterPro:IPR011043); contains InterPr…	3.48713	3.55387	3.47096	3.493
245803_at	AT1G47128	RD21, RD21A	cysteine proteinase (RD21A) / thiol protease; Identical to Cysteine proteinase RD21a precursor (EC 3.4.22.-) (RD21) (RD21A) [Arabidopsis Thaliana] (GB:P43297); similar to cysteine proteinase, putative / thiol protease, putative [Arabidopsis thaliana] (TAIR:AT5G43060.1); similar to senescence-associated cysteine protease [Brassica oleracea] (GB:AAL60579.1); similar to Granulin; Peptidase C1A, papa…	11.3551	11.4923	12.0438	11.651
245804_at	AT1G46696	NA	similar to myosin heavy chain-related [Arabidopsis thaliana] (TAIR:AT4G03830.1); similar to hypothetical protein 26.t00052 [Brassica oleracea] (GB:ABD65035.1); contains InterPro domain Protein of unknown function DUF601; (InterPro:IPR006736)	3.85683	3.68559	3.5202	3.68637
245805_at	AT1G46336	NA	unknown protein	2.93161	3.00812	2.91558	2.97453
245806_at	AT1G45474	LHCA5	Encodes a component of the light harvesting complex of photosystem I.	11.0241	11.0948	6.52199	6.17769
245807_at	AT1G46768	RAP2.1	encodes a member of the DREB subfamily A-5 of ERF/AP2 transcription factor family (RAP2.1). The protein contains one AP2 domain. There are 16 members in this subfamily including RAP2.9 and RAP2.10.	5.73772	5.82348	7.52943	6.06964
245808_at	AT1G58470	ATRBP1, RBP1	encodes an RNA-binding protein, encodes an RNA-binding protein	5.7309	5.7265	5.41714	5.24875
245809_at	AT1G58440	SQE1, XF1	Encodes a putative protein that has been speculated, based on sequence similarities, to have squalene monooxygenase activity., Encodes a putative protein that has been speculated, based on sequence similarities, to have squalene monooxygenase activity.	8.30824	8.4734	8.6028	8.61705
245810_at	NA	NA	NA	6.74471	6.92624	6.90279	6.94226
245811_at	AT1G37537	NA	gypsy-like retrotransposon family, has a 1.5e-34 P-value blast match to GB:AAD19359 polyprotein (gypsy_Ty3-element) (Sorghum bicolor)	3.57041	3.52848	3.29415	3.41256
245812_at	NA	NA	NA	3.36401	3.1578	2.98633	3.03792
245813_at	AT1G49920	NA	zinc finger protein-related; similar to zinc finger protein-related [Arabidopsis thaliana] (TAIR:AT1G64260.1); similar to SWIM zinc finger family protein [Arabidopsis thaliana] (TAIR:AT1G64255.1); similar to MuDR family transposase, putative [Medicago truncatula] (GB:ABE90055.1); contains InterPro domain Zinc finger, PMZ-type; (InterPro:IPR006564); contains InterPro domain Plant MuDR transposase;…	3.85441	3.77705	3.63631	3.59888
245814_at	AT1G49910	BUB3.2	WD-40 repeat family protein / mitotic checkpoint protein, putative; similar to WD-40 repeat family protein / mitotic checkpoint protein, putative [Arabidopsis thaliana] (TAIR:AT3G19590.1); similar to putative mitotic checkpoint protein [Oryza sativa (japonica cultivar-group)] (GB:BAC57743.1); similar to Os03g0448600 [Oryza sativa (japonica cultivar-group)] (GB:NP_001050471.1); contains InterPro d…	5.03674	5.01177	5.93245	5.89762
245815_at	AT1G26090	NA	ATP binding; similar to COG0003: Oxyanion-translocating ATPase [Nostoc punctiforme PCC 73102] (GB:ZP_00107658.1); similar to Os02g0711200 [Oryza sativa (japonica cultivar-group)] (GB:NP_001047901.1); contains InterPro domain Anion-transporting ATPase; (InterPro:IPR003348); contains InterPro domain HSP20-like chaperone; (InterPro:IPR008978)	7.225	7.42691	6.44756	6.68582
245816_at	AT1G26210	ATSOFL1, SOFL1	similar to unknown protein [Arabidopsis thaliana] (TAIR:AT1G68870.1); similar to PREDICTED: similar to Mystery 45A CG8070-PA isoform 1 [Apis mellifera] (GB:XP_624659.1); similar to Os08g0486700 [Oryza sativa (japonica cultivar-group)] (GB:NP_001062097.1), similar to unknown protein [Arabidopsis thaliana] (TAIR:AT1G68870.1); similar to PREDICTED: similar to Mystery 45A CG8070-PA isoform 1 [Apis me…	6.44216	6.81206	3.25903	3.37898
245817_at	AT1G26160	NA	metal-dependent phosphohydrolase HD domain-containing protein; similar to metal-dependent phosphohydrolase HD domain-containing protein [Arabidopsis thaliana] (TAIR:AT2G23820.2); similar to Os02g0179100 [Oryza sativa (japonica cultivar-group)] (GB:NP_001046081.1); similar to HD domain containing 2 [Homo sapiens] (GB:AAH66332.1); similar to HDDC2 protein [Homo sapiens] (GB:AAH03357.2); contains In…	8.61778	8.59313	8.03209	7.97705
245818_at	AT1G26100	NA	cytochrome B561 family protein; similar to ACYB-1 (Arabidopsis cytochrome b561 -1), carbon-monoxide oxygenase [Arabidopsis thaliana] (TAIR:AT5G38630.1); similar to cytochrome b561 [Citrullus lanatus] (GB:BAE46407.1); contains InterPro domain Cytochrome b561 / ferric reductase transmembrane; (InterPro:IPR006593); contains InterPro domain Cytochrome b561; (InterPro:IPR004877)	7.29207	7.47306	7.52775	7.71981
245819_at	AT1G26310	AGL10, CAL, CAL1	Floral homeotic gene encoding a MADS domain protein homologous to AP1. Enhances the flower to shoot transformation in ap1 mutants., Floral homeotic gene encoding a MADS domain protein homologous to AP1. Enhances the flower to shoot transformation in ap1 mutants., Floral homeotic gene encoding a MADS domain protein homologous to AP1. Enhances the flower to shoot transformation in ap1 mutants.	4.0313	3.96993	3.71004	3.67697
245820_at	AT1G26320	NA	NADP-dependent oxidoreductase, putative; similar to NADP-dependent oxidoreductase, putative [Arabidopsis thaliana] (TAIR:AT3G03080.1); similar to allyl alcohol dehydrogenase [Nicotiana tabacum] (GB:BAA89423.1); contains InterPro domain GroES-like; (InterPro:IPR011032); contains InterPro domain Alcohol dehydrogenase superfamily, zinc-containing; (InterPro:IPR002085); contains InterPro domain Alcoh…	5.70792	5.48527	5.38999	5.4395
245821_at	AT1G26270	NA	phosphatidylinositol 3- and 4-kinase family protein; similar to phosphatidylinositol 3- and 4-kinase family protein [Arabidopsis thaliana] (TAIR:AT2G03890.1); similar to phosphatidylinositol 3- and 4-kinase family protein [Arabidopsis thaliana] (TAIR:AT1G13640.1); similar to Phosphatidylinositol 3- and 4-kinase, catalytic [Medicago truncatula] (GB:ABE92357.1); similar to Os06g0283400 [Oryza sativ…	7.91413	7.64818	8.7868	8.71357
245822_at	AT1G26110	DCP5	similar to unknown protein [Arabidopsis thaliana] (TAIR:AT5G45330.1); similar to hypothetical protein [Glycine max] (GB:BAB41197.1); contains domain UNCHARACTERIZED (PTHR13586:SF5); contains domain UNCHARACTERIZED (PTHR13586)	9.24375	9.19791	10.0419	10.0451
245823_at	AT1G57906	NA	ATP-dependent helicase; similar to F-box family protein [Arabidopsis thaliana] (TAIR:AT2G17690.1); similar to Cyclin-like F-box [Medicago truncatula] (GB:ABE79308.1); contains InterPro domain ATP-dependent DNA helicase RecQ; (InterPro:IPR004589)	3.63078	3.62469	3.60656	3.64089
245824_at	AT1G57943	ATPUP17, PUP17	Member of a family of proteins related to PUP1, a purine transporter. May be involved in the transport of purine and purine derivatives such as cytokinins, across the plasma membrane., Member of a family of proteins related to PUP1, a purine transporter. May be involved in the transport of purine and purine derivatives such as cytokinins, across the plasma membrane.	5.00097	5.3361	4.21928	4.33411
245825_at	AT1G57870	ATSK42, SK42	shaggy-related protein kinase kappa, putative / ASK-kappa, putative; Identical to Shaggy-related protein kinase delta (EC 2.7.11.1) (ASK-delta) (ASK4) [Arabidopsis Thaliana] (GB:Q9FVS6); similar to shaggy-related protein kinase kappa / ASK-kappa (ASK10) [Arabidopsis thaliana] (TAIR:AT1G09840.6); similar to Protein kinase [Medicago truncatula] (GB:ABE91930.1); similar to GSK-3-like protein MsK4 [M…	7.99478	8.09027	7.98131	7.89819
245826_at	AT1G57850	NA	Toll-Interleukin-Resistance (TIR) domain-containing protein; similar to Toll-Interleukin-Resistance (TIR) domain-containing protein [Arabidopsis thaliana] (TAIR:AT2G03300.1); similar to TIR-NBS disease resistance-like protein [Populus trichocarpa] (GB:ABB82027.1); similar to TIR/NBS/LRR protein [Populus deltoides] (GB:CAC95120.1); similar to TIR-NBS type disease resistance protein [Populus tricho…	3.77484	3.51611	3.46697	3.37356
245827_at	AT1G57830	NA	Toll-Interleukin-Resistance (TIR) domain-containing protein; similar to Toll-Interleukin-Resistance (TIR) domain-containing protein [Arabidopsis thaliana] (TAIR:AT1G60320.1); similar to MRGH63 [Cucumis melo] (GB:AAO45749.1); contains InterPro domain Toll-Interleukin receptor; (InterPro:IPR000157)	4.44283	4.4101	3.82742	3.83818
245828_at	AT1G57820	ORTH2, VIM1, ORTH2, VIM1	Encodes a 645-amino acid methylcytosine-binding protein with a PHD domain, two RING finger domains, and an SRA domain that is involved in centromere heterochromatinization. The protein was shown to bind to methylated cytosines of CG, CNG and CNN motifs via its SRA domain but has a preference for the former., Encodes a 645-amino acid methylcytosine-binding protein with a PHD domain, two RING finge…	7.97436	7.93169	8.19356	8.29749
245829_at	AT1G57780	NA	heavy-metal-associated domain-containing protein; similar to MEE56 (maternal effect embryo arrest 56), metal ion binding [Arabidopsis thaliana] (TAIR:AT4G13380.1); similar to OSIGBa0096P03.8 [Oryza sativa (indica cultivar-group)] (GB:CAH66434.1); similar to Os02g0510600 [Oryza sativa (japonica cultivar-group)] (GB:NP_001046934.1); similar to Heavy metal transport/detoxification protein [Medicago …	3.21489	3.05964	3.03255	3.02421
245830_at	AT1G57790	NA	F-box family protein; similar to F-box family protein [Arabidopsis thaliana] (TAIR:AT3G56470.1); similar to F-box protein family-like [Oryza sativa (japonica cultivar-group)] (GB:BAD08724.1); contains InterPro domain Cyclin-like F-box; (InterPro:IPR001810); contains InterPro domain Galactose oxidase, central; (InterPro:IPR011043)	7.068	6.96229	4.53299	4.67508
245831_at	AT1G48840	NA	similar to unknown protein [Arabidopsis thaliana] (TAIR:AT3G18350.1); similar to unknown protein [Oryza sativa (japonica cultivar-group)] (GB:AAT01350.1); similar to Os10g0127700 [Oryza sativa (japonica cultivar-group)] (GB:NP_001064086.1); similar to Os05g0264200 [Oryza sativa (japonica cultivar-group)] (GB:NP_001055043.1); contains InterPro domain Protein of unknown function DUF639; (InterPro:I…	6.83315	6.72917	6.85282	6.56914
245832_at	AT1G48850	EMB1144, EMB1144	EMB1144 (EMBRYO DEFECTIVE 1144); chorismate synthase; Identical to Chorismate synthase, chloroplast precursor (EC 4.2.3.5) (5- enolpyruvylshikimate-3-phosphate phospholyase) [Arabidopsis Thaliana] (GB:P57720;GB:Q570J9;GB:Q93ZI3); similar to 3-phosphoshikimate 1-carboxyvinyltransferase, putative / 5-enolpyruvylshikimate-3-phosphate, putative / EPSP synthase, putative [Arabidopsis thaliana] (TAIR:A…	9.79861	9.55521	10.7929	10.4868
245833_at	AT1G42220	NA	CACTA-like transposase family (Ptta/En/Spm), has a 3.7e-14 P-value blast match to At5g36655.1/81-333 CACTA-like transposase family (Ptta/En/Spm) (CACTA-element) (Arabidopsis thaliana)	4.06097	3.95172	3.87161	4.05005
245834_at	AT1G42200	NA	CACTA-like transposase family (Ptta/En/Spm), has a 2.3e-27 P-value blast match to At5g36655.1/81-333 CACTA-like transposase family (Ptta/En/Spm) (CACTA-element) (Arabidopsis thaliana)	3.51134	3.38204	3.42207	3.50402
245835_at	AT1G42190	NA	contains domain GAG/POL/ENV POLYPROTEIN (PTHR10178); contains domain POLYPROTEIN-RELATED (PTHR10178:SF12)	3.11971	3.25028	3.40619	3.17658
245836_at	AT1G42250	NA	replication protein-related; similar to unknown protein [Arabidopsis thaliana] (TAIR:AT2G05087.1); contains InterPro domain Nucleic acid-binding, OB-fold, subgroup; (InterPro:IPR012340); contains InterPro domain Nucleic acid-binding, OB-fold; (InterPro:IPR008994)	3.04156	2.98163	3.03824	3.05568
245837_at	AT1G58450	NA	peptidyl-prolyl cis-trans isomerase FKBP-type family protein; similar to ROF1 (ROTAMASE FKBP 1), FK506 binding / calmodulin binding / peptidyl-prolyl cis-trans isomerase [Arabidopsis thaliana] (TAIR:AT3G25230.1); similar to Os04g0352400 [Oryza sativa (japonica cultivar-group)] (GB:NP_001052535.1); similar to 70 kDa peptidyl-prolyl isomerase (Peptidyl-prolyl cis-trans isomerase) (PPIase) (Rotamase…	3.07425	3.09973	2.95633	3.08749
245838_at	AT1G58410	NA	disease resistance protein (CC-NBS-LRR class), putative; Identical to Probable disease resistance protein RXW24L (RXW24L) [Arabidopsis Thaliana] (GB:Q9C646;GB:Q9SM04); similar to disease resistance protein (CC-NBS-LRR class), putative [Arabidopsis thaliana] (TAIR:AT1G58390.1); similar to disease resistance protein (CC-NBS-LRR class), putative [Arabidopsis thaliana] (TAIR:AT1G58400.1); similar to …	4.34184	4.61302	5.60764	5.45821
245839_at	AT1G58390	NA	disease resistance protein (CC-NBS-LRR class), putative; similar to disease resistance protein (CC-NBS-LRR class), putative [Arabidopsis thaliana] (TAIR:AT1G58400.1); similar to disease resistance protein (CC-NBS-LRR class), putative [Arabidopsis thaliana] (TAIR:AT1G58410.1); similar to disease resistance protein (CC-NBS-LRR class), putative / PRM1 homolog, putative [Arabidopsis thaliana] (TAIR:A…	3.49714	3.63224	3.41735	3.5677
245840_at	AT1G58420	NA	similar to unknown protein [Arabidopsis thaliana] (TAIR:AT1G10140.1); similar to Os07g0123800 [Oryza sativa (japonica cultivar-group)] (GB:NP_001058800.1)	4.69004	4.34609	4.72141	4.67835
245841_s_at	NA	NA	NA	12.4511	12.4503	13.1394	13.1766
245842_at	AT1G58430	RXF26	Encodes an anther-specific proline-rich protein.	3.53228	3.46442	3.25095	3.41146
245843_at	NA	NA	NA	8.59292	8.56067	6.96552	6.88701
245844_at	AT1G26170	NA	importin beta-2 subunit family protein; similar to protein transporter [Arabidopsis thaliana] (TAIR:AT3G59020.2); similar to putative Importin 9 [Oryza sativa (japonica cultivar-group)] (GB:BAD68021.1); similar to Os06g0274100 [Oryza sativa (japonica cultivar-group)] (GB:NP_001057373.1); contains InterPro domain Armadillo-like helical; (InterPro:IPR011989); contains InterPro domain Importin-beta,…	7.10168	7.12277	7.42213	7.38324
245845_at	AT1G26150	ATPERK10, PERK10	protein kinase; similar to protein kinase family protein [Arabidopsis thaliana] (TAIR:AT5G38560.1); similar to protein kinase family protein [Musa balbisiana] (GB:ABF70139.1); similar to Os01g0110500 [Oryza sativa (japonica cultivar-group)] (GB:NP_001041798.1); similar to protein kinase family protein [Musa acuminata] (GB:ABF70054.1); contains InterPro domain Serine/threonine protein kinase; (Int…	9.29017	9.27603	6.77372	6.65398
245846_at	AT1G26130	NA	haloacid dehalogenase-like hydrolase family protein; Identical to Putative phospholipid-transporting ATPase 12 (EC 3.6.3.1) (Aminophospholipid flippase 12) (ALA12) [Arabidopsis Thaliana] (GB:P57792); similar to haloacid dehalogenase-like hydrolase family protein [Arabidopsis thaliana] (TAIR:AT1G68710.1); similar to haloacid dehalogenase-like hydrolase family protein [Arabidopsis thaliana] (TAIR:A…	6.51526	6.70052	5.87811	5.92051
245847_at	AT5G11050	AtMYB64, MYB64	Member of R2R3-MYB transcription factor gene family., Member of R2R3-MYB transcription factor gene family.	4.3093	4.22537	4.18719	4.12239
245848_at	AT5G13480	FY	Encodes a protein with similarity to yeast Pfs2p, an mRNA processing factor. Involved in regulation of flowering time; affects FCA mRNA processing. Homozygous mutants are late flowering, null alleles are embryo lethal.	6.6594	6.70101	6.97892	7.02771
245849_at	AT5G13520	NA	peptidase M1 family protein; similar to APM1 (Aminopeptidase M1) [Arabidopsis thaliana] (TAIR:AT4G33090.1); similar to leukotriene A-4 hydrolase (LTA-4 hydrolase) (LeukotrieneA(4) hydrolase) [Stigmatella aurantiaca DW4/3-1] (GB:ZP_01462436.1); similar to Os03g0819100 [Oryza sativa (japonica cultivar-group)] (GB:NP_001051710.1); contains InterPro domain Peptidase M1, membrane alanine aminopeptidas…	7.20267	7.13861	8.54052	8.68783
245850_at	AT5G13530	KEG	Stone et al. (Plant Cell, 2007, PubMed ID 17194765) suggested that this locus is misannotated, with a full open reading frame ORF likely encompassing both the At5g13530 and At5g13540 loci. The misannotation will be corrected with the next Arabidopsis genome release (TAIR8). At5g13530 and At5g13540 together encode KEEP ON GOING (KEG), a RING E3 ligase involved in abscisic acid signaling. KEG is es…	3.8818	3.79645	3.84777	3.80754
245851_at	AT5G13530	KEG	Stone et al. (Plant Cell, 2007, PubMed ID 17194765) suggested that this locus is misannotated, with a full open reading frame ORF likely encompassing both the At5g13530 and At5g13540 loci. The misannotation will be corrected with the next Arabidopsis genome release (TAIR8). At5g13530 and At5g13540 together encode KEEP ON GOING (KEG), a RING E3 ligase involved in abscisic acid signaling. KEG is es…	6.8986	6.88099	7.41584	7.27569
245852_at	AT5G13510	NA	ribosomal protein L10 family protein; Identical to 50S ribosomal protein L10, chloroplast precursor (CL10) (RPL10) [Arabidopsis Thaliana] (GB:Q9FY50); similar to ribosomal protein L10 family protein [Arabidopsis thaliana] (TAIR:AT3G12370.1); similar to 50S ribosomal protein L10, chloroplast precursor (CL10) (GB:O80362); contains InterPro domain Ribosomal protein L10; (InterPro:IPR001790)	11.82	11.8956	7.70997	7.60863
245853_at	AT5G13500	NA	similar to unknown protein [Arabidopsis thaliana] (TAIR:AT5G25265.1); similar to Os01g0272600 [Oryza sativa (japonica cultivar-group)] (GB:NP_001042710.1); similar to unknown protein [Oryza sativa (japonica cultivar-group)] (GB:BAD72305.1); similar to Os05g0386000 [Oryza sativa (japonica cultivar-group)] (GB:NP_001055418.1)	7.52095	7.52749	8.51602	8.53003
245854_at	AT5G13490	AAC2	Encodes mitochondrial ADP/ATP carrier	9.19835	9.36532	9.92138	10.1479
245855_at	AT5G13550	SULTR4;1	Encodes a sulfate transporter.	7.05296	7.52945	8.88622	8.36364
245856_at	AT5G28240	NA	similar to Ulp1 protease family protein [Arabidopsis thaliana] (TAIR:AT1G35770.1)	3.98281	4.01896	3.84589	3.94666
245857_at	AT5G28270	NA	similar to unknown protein [Arabidopsis thaliana] (TAIR:AT5G28480.1); similar to Ulp1 protease family protein [Arabidopsis thaliana] (TAIR:AT2G12100.1); similar to Ulp1 protease family protein [Arabidopsis thaliana] (TAIR:AT1G45090.1); similar to Ulp1 protease family protein [Brassica oleracea] (GB:ABD64941.1)	3.57859	3.47622	3.2836	3.34016
245858_at	AT5G28280	NA	pseudogene, sterol desaturase domain-containing protein, CER1-like, A.thaliana, ATCER1L19; blastp match of 55% identity and 8.9e-22 P-value to GP|4769012|gb|AAD29719.1|AF143746_1|AF143746 CER1 {Oryza sativa}	3.8342	3.82324	3.71838	3.70143
245859_at	AT5G28290	ATNEK3, NEK3	protein kinase, putative; similar to protein kinase family protein [Arabidopsis thaliana] (TAIR:AT1G54510.1); similar to protein kinase, putative [Arabidopsis thaliana] (TAIR:AT3G04810.2); similar to LSTK-1-like kinase [Lycopersicon esculentum] (GB:AAL04423.1); similar to NIMA-related protein kinase [Populus tremula x Populus alba] (GB:AAL79042.1); contains InterPro domain Serine/threonine protei…	6.97068	7.241	7.13007	7.09316
245860_at	AT5G28310	NA	oxidoreductase-related; similar to oxidoreductase family protein [Arabidopsis thaliana] (TAIR:AT2G45630.2); similar to OSJNBb0085F13.11 [Oryza sativa (japonica cultivar-group)] (GB:CAE02764.1); similar to Os04g0107200 [Oryza sativa (japonica cultivar-group)] (GB:NP_001052015.1); similar to B0616E02-H0507E05.10 [Oryza sativa (indica cultivar-group)] (GB:CAH67834.1); contains InterPro domain D-isom…	5.53074	5.59106	4.81203	5.04156
245861_at	AT5G28300	NA	trihelix DNA-binding protein, putative; similar to trihelix DNA-binding protein, putative [Arabidopsis thaliana] (TAIR:AT1G76880.1); similar to Hypothetical protein [Oryza sativa (japonica cultivar-group)] (GB:AAO17016.1); similar to Os03g0113500 [Oryza sativa (japonica cultivar-group)] (GB:NP_001048736.1); contains InterPro domain Myb, DNA-binding; (InterPro:IPR001005)	6.84736	7.14354	4.25084	4.40559
245862_at	AT5G01010	NA	similar to emp24/gp25L/p24 [Medicago truncatula] (GB:ABE93045.1); contains InterPro domain emp24/gp25L/p24; (InterPro:IPR000348); contains InterPro domain GOLD; (InterPro:IPR009038)	8.25709	8.34036	9.01116	8.59331
245863_s_at	NA	NA	NA	7.17847	7.19703	7.63228	7.53603
245864_at	AT1G58070	NA	similar to Os11g0195800 [Oryza sativa (japonica cultivar-group)] (GB:NP_001067427.1); similar to hypothetical protein LOC_Os12g08160 [Oryza sativa (japonica cultivar-group)] (GB:ABA95958.1)	5.8249	6.06575	6.13863	6.0506
245865_at	NA	NA	NA	4.17707	4.26437	3.98027	3.99752
245866_s_at	NA	NA	NA	9.85749	9.7496	7.12647	7.13985
245867_at	AT1G58080	ATATP-PRT1, ATP-PRT1, HISN1A	ATP phosphoribosyl transferase, catalyses first step of histidine biosynthesis, ATP phosphoribosyl transferase, catalyses first step of histidine biosynthesis, ATP phosphoribosyl transferase, catalyses first step of histidine biosynthesis	10.5607	10.5628	10.4561	10.0129
245868_at	AT1G58030	CAT2	Arabidopsis thaliana amino acid permease family protein (At1g58030)	8.92079	8.91317	9.71715	9.28475
245869_at	AT1G26330	NA	similar to Quinoprotein amine dehydrogenase, beta chain-like [Medicago truncatula] (GB:ABE89249.1); contains InterPro domain WD40-like; (InterPro:IPR011046)	5.10433	5.10496	5.31902	5.26534
245870_at	AT1G26300	NA	BSD domain-containing protein; similar to unknown protein [Arabidopsis thaliana] (TAIR:AT1G69030.1); similar to Os04g0662000 [Oryza sativa (japonica cultivar-group)] (GB:NP_001054153.1); similar to Os02g0726400 [Oryza sativa (japonica cultivar-group)] (GB:NP_001047990.1); contains InterPro domain BSD; (InterPro:IPR005607)	6.97267	7.20444	7.60492	7.36663
245871_at	AT1G26290	NA	similar to hypothetical protein LOC_Os10g23004 [Oryza sativa (japonica cultivar-group)] (GB:ABG66051.1)	3.74572	4.07975	3.66279	3.52546
245872_at	AT1G26300	NA	BSD domain-containing protein; similar to unknown protein [Arabidopsis thaliana] (TAIR:AT1G69030.1); similar to Os04g0662000 [Oryza sativa (japonica cultivar-group)] (GB:NP_001054153.1); similar to Os02g0726400 [Oryza sativa (japonica cultivar-group)] (GB:NP_001047990.1); contains InterPro domain BSD; (InterPro:IPR005607)	6.3466	6.39794	7.16744	7.04964
245873_at	AT1G26260	CIB5, CIB5	DNA binding / transcription factor; similar to basic helix-loop-helix (bHLH) family protein [Arabidopsis thaliana] (TAIR:AT1G68920.3); similar to TA1 protein [Oryza sativa (japonica cultivar-group)] (GB:CAE00874.1); similar to Os06g0275600 [Oryza sativa (japonica cultivar-group)] (GB:NP_001057380.1); similar to Os09g0474100 [Oryza sativa (japonica cultivar-group)] (GB:NP_001063455.1); contains In…	4.72455	4.66993	5.53724	5.33555
245874_at	NA	NA	NA	4.00351	3.92209	8.12033	8.33576
245875_at	AT1G26240	NA	proline-rich extensin-like family protein; similar to proline-rich extensin, putative [Arabidopsis thaliana] (TAIR:AT1G26250.1); similar to hydroxyproline-rich glycoprotein precursor (GB:AAA87902.1); contains InterPro domain Extensin-like region; (InterPro:IPR006706)	3.74532	3.6626	3.75023	3.79328
245876_at	AT1G26230	NA	chaperonin, putative; similar to chaperonin, putative [Arabidopsis thaliana] (TAIR:AT3G13470.1); similar to CPN60B (CHAPERONIN 60 BETA), ATP binding / protein binding / unfolded protein binding [Arabidopsis thaliana] (TAIR:AT1G55490.2); similar to ATP binding / protein binding / unfolded protein binding [Arabidopsis thaliana] (TAIR:AT5G56500.2); similar to RuBisCO large subunit-binding protein su…	8.85163	8.61389	5.11371	5.15041
245877_at	AT1G26220	NA	GCN5-related N-acetyltransferase (GNAT) family protein; similar to ATNSI (NUCLEAR SHUTTLE INTERACTING) [Arabidopsis thaliana] (TAIR:AT1G32070.3); similar to GCN5-related N-acetyltransferase [Trichodesmium erythraeum IMS101] (GB:YP_721387.1); similar to Os08g0102000 [Oryza sativa (japonica cultivar-group)] (GB:NP_001060765.1); contains InterPro domain GCN5-related N-acetyltransferase; (InterPro:IP…	8.09351	8.25295	3.94717	4.04811
245878_at	AT1G26190	NA	phosphoribulokinase/uridine kinase family protein; similar to phosphoribulokinase/uridine kinase family protein [Arabidopsis thaliana] (TAIR:AT1G73980.1); similar to putative uridine kinase [Oryza sativa (japonica cultivar-group)] (GB:AAL87159.1); similar to Os02g0708200 [Oryza sativa (japonica cultivar-group)] (GB:NP_001047881.1); contains InterPro domain Phosphoribulokinase/uridine kinase; (Int…	6.26942	6.49756	6.41034	6.70293
245879_at	AT5G09420	ATTOC64-V, MTOM64, TOC64-V	chloroplast outer membrane translocon subunit, putative; similar to chloroplast outer membrane translocon subunit, putative [Arabidopsis thaliana] (TAIR:AT3G17970.1); similar to chloroplast Toc64-1 [Physcomitrella patens] (GB:AAS47584.1); similar to Os02g0754500 [Oryza sativa (japonica cultivar-group)] (GB:NP_001048155.1); contains InterPro domain Tetratricopeptide region; (InterPro:IPR013026); c…	5.88168	5.57108	6.77861	6.98227
245880_at	AT5G09430	NA	hydrolase; similar to hydrolase, alpha/beta fold family protein [Arabidopsis thaliana] (TAIR:AT4G39955.1); similar to hydrolase, alpha/beta fold family protein, putative, expressed [Oryza sativa (japonica cultivar-group)] (GB:ABF96342.1); similar to putative hydrolase [Oryza sativa (japonica cultivar-group)] (GB:AAR06364.1); similar to Os07g0622700 [Oryza sativa (japonica cultivar-group)] (GB:NP_…	3.424	3.4881	3.93064	3.97398
245881_at	AT5G09460	NA	transcription factor/ transcription regulator; similar to SAC51 (SUPPRESSOR OF ACAULIS 51), transcription factor/ transcription regulator [Arabidopsis thaliana] (TAIR:AT5G64340.1); similar to Os03g0391700 [Oryza sativa (japonica cultivar-group)] (GB:NP_001050282.1); contains InterPro domain Helix-loop-helix DNA-binding; (InterPro:IPR011598)	7.77402	7.80753	7.07229	7.16886
245882_at	AT5G09470	DIC3	mitochondrial substrate carrier family protein; similar to mitochondrial substrate carrier family protein [Arabidopsis thaliana] (TAIR:AT4G24570.1); similar to putative mitochondrial dicarboxylate carrier protein [Trifolium pratense] (GB:BAE71294.1); contains InterPro domain Mitochondrial carrier protein; (InterPro:IPR002067); contains InterPro domain Mitochondrial substrate carrier; (InterPro:IP…	4.00271	4.1949	3.83694	4.03244
245883_at	AT5G09500	NA	40S ribosomal protein S15 (RPS15C); Identical to 40S ribosomal protein S15-3 (RPS15C) [Arabidopsis Thaliana] (GB:Q9FY65); similar to 40S ribosomal protein S15 (RPS15E) [Arabidopsis thaliana] (TAIR:AT5G43640.1); similar to 40S ribosomal protein S15 (GB:P31674); similar to Os03g0798600 [Oryza sativa (japonica cultivar-group)] (GB:NP_001051572.1); contains InterPro domain Ribosomal protein S19/S15; …	3.98432	3.97046	4.42777	4.32642
245884_at	AT5G09300	NA	2-oxoisovalerate dehydrogenase, putative / 3-methyl-2-oxobutanoate dehydrogenase, putative / branched-chain alpha-keto acid dehydrogenase E1 alpha subunit, putative; similar to 2-oxoisovalerate dehydrogenase, putative / 3-methyl-2-oxobutanoate dehydrogenase, putative / branched-chain alpha-keto acid dehydrogenase E1 alpha subunit, putative [Arabidopsis thaliana] (TAIR:AT1G21400.1); similar to Os1…	7.08023	7.21621	7.57226	7.59318
245885_at	AT5G09440	EXL4	phosphate-responsive protein, putative; similar to phosphate-responsive protein, putative [Arabidopsis thaliana] (TAIR:AT5G64260.1); similar to erg-1 [Solanum tuberosum] (GB:AAP42136.1); contains InterPro domain Phosphate-induced protein 1 conserved region; (InterPro:IPR006766)	8.32614	8.11305	9.16971	9.4771
245886_at	AT5G09510	NA	40S ribosomal protein S15 (RPS15D); Identical to 40S ribosomal protein S15-4 (RPS15D) [Arabidopsis Thaliana] (GB:Q9FY64); Identical to 40S ribosomal protein S15-1 (RPS15A) [Arabidopsis Thaliana] (GB:Q08112); similar to RPS15 (RIBOSOMAL PROTEIN S15), structural constituent of ribosome [Arabidopsis thaliana] (TAIR:AT1G04270.1); similar to Os03g0798600 [Oryza sativa (japonica cultivar-group)] (GB:NP…	9.12882	9.25184	9.53274	9.32926
245887_at	AT5G09390	NA	CD2-binding protein-related; similar to nucleic acid binding [Arabidopsis thaliana] (TAIR:AT3G54230.1); similar to AT5g09390/T5E8_190-related [Medicago truncatula] (GB:ABE93561.1); contains domain FAMILY NOT NAMED (PTHR13138); contains domain SUBFAMILY NOT NAMED (PTHR13138:SF4)	8.07833	7.9471	8.43759	8.31446
245888_at	AT5G09450	NA	pentatricopeptide (PPR) repeat-containing protein; similar to pentatricopeptide (PPR) repeat-containing protein [Arabidopsis thaliana] (TAIR:AT4G02820.1); similar to Os04g0450200 [Oryza sativa (japonica cultivar-group)] (GB:NP_001052937.1); similar to H0107B07.5 [Oryza sativa (indica cultivar-group)] (GB:CAH66166.1); similar to OSJNBa0086B14.3 [Oryza sativa (japonica cultivar-group)] (GB:CAD40831…	7.54354	7.52292	7.99956	7.94656
245889_at	AT5G09480	NA	hydroxyproline-rich glycoprotein family protein; similar to hydroxyproline-rich glycoprotein family protein [Arabidopsis thaliana] (TAIR:AT5G09520.1); similar to Pro- and Glu-rich, PENPEV (10x); similar to Streptococcus B antigen, corresponds to Swiss-Prot Accession Number P27951 [Paramecium bursaria Chlorella virus 1] (GB:NP_048785.1)	4.90653	5.25418	9.86005	10.8307
245890_at	AT5G09490	NA	40S ribosomal protein S15 (RPS15B); Identical to 40S ribosomal protein S15-2 (RPS15B) [Arabidopsis Thaliana] (GB:Q9FY66); similar to 40S ribosomal protein S15 (RPS15D) [Arabidopsis thaliana] (TAIR:AT5G09510.1); similar to 40S ribosomal protein S15 (GB:P31674); similar to Os03g0798600 [Oryza sativa (japonica cultivar-group)] (GB:NP_001051572.1); contains InterPro domain Ribosomal protein S19/S15; …	3.77067	3.69705	3.54392	3.62496
245891_at	AT5G09220	AAP2	member of AAAP family	9.44598	9.56509	11.4106	11.4854
245892_at	AT5G09370	NA	protease inhibitor/seed storage/lipid transfer protein (LTP) family protein; similar to protease inhibitor/seed storage/lipid transfer protein (LTP) family protein [Arabidopsis thaliana] (TAIR:AT5G64080.2); similar to xylogen protein 1 [Zinnia elegans] (GB:BAD24657.1); contains InterPro domain Plant lipid transfer protein/Par allergen; (InterPro:IPR000528); contains InterPro domain Plant lipid tr…	4.50765	4.52569	4.20161	4.05768
245893_at	AT5G09270	NA	similar to conserved hypothetical protein [Medicago truncatula] (GB:ABE83174.1)	7.75189	7.66669	8.29962	8.27028
245894_at	AT5G09310	NA	Identical to Gamma-secretase subunit PEN2-like protein [Arabidopsis Thaliana] (GB:Q9FY84); similar to presenilin enhancer 2 homolog [Rattus norve (GB:NP_001008764.1); similar to Os01g0960000 [Oryza sativa (japonica cultivar-group)] (GB:NP_001045463.1); similar to Presenilin enhancer 2 homolog [Danio rerio] (GB:AAH92674.1); contains domain FAMILY NOT NAMED (PTHR16318)	8.15099	8.14426	8.57129	8.54302
245895_at	AT5G09230	AtSRT2, SRT2, AtSRT2, SRT2	SRT2; DNA binding; similar to SRT1 (SIRTUIN 1), DNA binding [Arabidopsis thaliana] (TAIR:AT5G55760.1); similar to Silent information regulator protein Sir2 [Medicago truncatula] (GB:ABE79263.1); contains InterPro domain Silent information regulator protein Sir2; (InterPro:IPR003000), SRT2; DNA binding; similar to SRT1 (SIRTUIN 1), DNA binding [Arabidopsis thaliana] (TAIR:AT5G55760.1); similar to …	8.44114	8.24599	7.9122	8.03551
245896_at	AT5G09250	KIWI	putative transcriptional co-activator (KIWI) mRNA, complete	7.4691	7.56315	7.82253	7.65877
245897_at	AT5G09400	KUP7	potassium transporter	5.22821	5.17939	5.40497	5.33826
245898_at	AT5G11020	NA	kinase; similar to protein kinase family protein [Arabidopsis thaliana] (TAIR:AT4G32000.1); similar to putative protein kinase 2 [Oryza sativa (japonica cultivar-group)] (GB:BAD25150.1); similar to Os05g0319700 [Oryza sativa (japonica cultivar-group)] (GB:NP_001055185.1); contains InterPro domain Serine/threonine protein kinase; (InterPro:IPR002290); contains InterPro domain Protein kinase-like; …	7.0713	6.95877	7.06519	7.00432
245899_at	AT5G11030	ALF4	alf4-1 prevents initiation of lateral roots. Cannot be rescued by IAA. Protein belongs to a plant-specific gene family and is localized to the nucleus.	6.49068	6.61642	7.00626	7.01683
245900_at	AT5G11040	AtTRS120, TRS120	similar to Os04g0502200 [Oryza sativa (japonica cultivar-group)] (GB:NP_001053234.1); similar to H0311C03.11 [Oryza sativa (indica cultivar-group)] (GB:CAH67557.1); similar to OSJNBa0029H02.30 [Oryza sativa (japonica cultivar-group)] (GB:CAE01639.1); contains domain TPR-like (SSF48452); contains domain FAMILY NOT NAMED (PTHR21512); contains domain gb def: Hypothetical protein T5K6_30 (PTHR21512:S…	6.85355	6.84395	7.52681	7.5709
245901_at	AT5G11060	KNAT4	A member of Class II KN1-like homeodomain transcription factors (together with KNAT3 and KNAT5), with greatest homology to the maize knox1 homeobox protein. Expression regulated by light. Detected in all tissues examined, but most prominent in leaves and young siliques. Transient expression of GFP translational fusion protein suggests bipartite localization in nucleus and cytoplasm. KNAT4 promote…	7.71886	8.19061	4.50677	4.65558
245902_at	AT5G11080	NA	ubiquitin family protein; similar to unknown protein [Arabidopsis thaliana] (TAIR:AT5G25270.1); similar to Ubiquitin [Medicago truncatula] (GB:ABE80943.1); similar to Ubiquitin [Medicago truncatula] (GB:ABE87365.1); similar to Os07g0498800 [Oryza sativa (japonica cultivar-group)] (GB:NP_001059711.1); contains InterPro domain Ubiquitin; (InterPro:IPR000626)	4.67292	4.71532	4.42551	4.43859
245903_at	AT5G11100	ATSYTD, NTMC2T2.2, NTMC2TYPE2.2, SYT4, SYTD	C2 domain-containing protein; similar to C2 domain-containing protein [Arabidopsis thaliana] (TAIR:AT1G05500.1); similar to putative C2 domain-containing protein [Oryza sativa (japonica cultivar-group)] (GB:BAD30714.1); similar to C2 [Medicago truncatula] (GB:ABE86343.1); similar to C2 [Medicago truncatula] (GB:ABE81789.1); contains InterPro domain C2; (InterPro:IPR000008); contains InterPro doma…	4.88816	4.77968	6.83862	7.66322
245904_at	AT5G11110	ATSPS2F, KNS2, SPS1, SPS2F	Encodes a protein with putative sucrose-phosphate synthase activity., Encodes a protein with putative sucrose-phosphate synthase activity., Encodes a protein with putative sucrose-phosphate synthase activity., Encodes a protein with putative sucrose-phosphate synthase activity.	5.78304	5.88546	8.22571	8.61461
245905_at	AT5G11090	NA	serine-rich protein-related; similar to serine-rich protein-related [Arabidopsis thaliana] (TAIR:AT5G25280.2); similar to unknown [Solanum tuberosum] (GB:ABA40431.1)	9.12109	8.60321	9.73933	9.6226
245906_at	AT5G11070	NA	similar to unknown protein [Arabidopsis thaliana] (TAIR:AT5G35090.1)	9.70534	9.81818	6.54185	6.72145
245907_at	AT5G09340	NA	ubiquitin, putative; similar to UBQ12 (UBIQUITIN 12) [Arabidopsis thaliana] (TAIR:AT1G55060.1); contains InterPro domain Ubiquitin; (InterPro:IPR000626)	3.1636	3.31656	3.24176	3.23179
245908_at	AT5G09360	LAC14	putative laccase, a member of laccase family of genes (17 members in Arabidopsis).	4.66207	4.71381	4.63889	4.79833
245909_at	AT5G09380	NA	DNA-directed RNA polymerase III RPC4 family protein; similar to DNA-directed RNA polymerase [Arabidopsis thaliana] (TAIR:AT4G25180.1); similar to H0718E12.6 [Oryza sativa (indica cultivar-group)] (GB:CAH66462.1); contains InterPro domain RNA polymerase III RPC4; (InterPro:IPR007811)	6.92438	7.07817	7.22375	7.02228
245910_at	AT5G09410	CAMTA1, EICBP.B	calmodulin-binding protein, similar to another ethylene-upregulated calmodulin-binding protein ER1 GI:11612392 from (Nicotiana tabacum), calmodulin-binding protein, similar to another ethylene-upregulated calmodulin-binding protein ER1 GI:11612392 from (Nicotiana tabacum)	8.96268	8.98929	8.54598	8.56773
245911_at	AT5G19690	STT3A	encodes an oligosaccharyl transferase involved response to high salt. Mutants are hypersensitive to high salt conditions	9.03828	9.1572	10.1686	10.2083
245912_at	AT5G19600	SULTR3;5	Encodes sulfate transporter Sultr3;5.	5.80281	5.38895	5.55817	7.50388
245913_at	AT5G19860	NA	similar to unknown protein [Arabidopsis thaliana] (TAIR:AT1G55265.1); similar to Protein of unknown function DUF538 [Medicago truncatula] (GB:ABE78677.1); contains InterPro domain Protein of unknown function DUF538; (InterPro:IPR007493)	10.1572	10.0383	10.689	10.4777
245914_at	AT5G19620	ATOEP80, EMB213, OEP80, TOC75	AtOEP80 is paralog to the chloroplastic protein translocation channel Toc75, AtOEP80 is paralog to the chloroplastic protein translocation channel Toc75, AtOEP80 is paralog to the chloroplastic protein translocation channel Toc75, AtOEP80 is paralog to the chloroplastic protein translocation channel Toc75	7.99653	7.95735	7.08065	7.32525
245915_s_at	NA	NA	NA	11.4339	11.6095	11.6954	11.686
245916_at	NA	NA	NA	3.55163	3.44423	3.43989	3.51386
245917_at	AT5G28740	NA	transcription-coupled DNA repair protein-related; similar to crooked neck protein, putative / cell cycle protein, putative [Arabidopsis thaliana] (TAIR:AT5G45990.1); similar to XPA binding protein 2 [Danio rerio] (GB:NP_955466.1); similar to hypothetical protein LOC555321 [Danio rerio] (GB:NP_001038248.1); similar to Xab2 protein [Danio rerio] (GB:AAH56771.1); contains InterPro domain Tetratricop…	7.56366	7.51105	8.0392	7.9354
245918_at	AT5G28760	NA	similar to unknown protein [Arabidopsis thaliana] (TAIR:AT5G27160.1); similar to ring-infested erythrocyte surface antigen [Plasmodium falciparum] (GB:AAF15366.1); contains InterPro domain Protein of unknown function DUF287; (InterPro:IPR005048)	3.65051	3.84803	3.80474	3.92507
245919_at	AT5G28780	NA	similar to unknown protein [Arabidopsis thaliana] (TAIR:AT1G54430.1); similar to expressed protein [Oryza sativa (japonica cultivar-group)] (GB:ABB47755.2); similar to putative helicase [Oryza sativa (japonica cultivar-group)] (GB:AAK54292.1); contains InterPro domain Protein of unknown function DUF889, eukaryote; (InterPro:IPR010285)	3.10738	3.12568	3.10422	3.01968
245920_at	AT5G28790	NA	unknown protein	4.01053	4.14264	3.64924	3.65419
245921_at	AT5G28800	NA	unknown protein	4.13874	4.08691	4.07242	4.03251
245922_at	AT5G28810	NA	similar to Ulp1 protease family protein [Arabidopsis thaliana] (TAIR:AT4G08430.1); similar to Ulp1 protease family protein [Arabidopsis thaliana] (TAIR:AT5G45570.1); similar to hypothetical protein 27.t00096 [Brassica oleracea] (GB:ABD65084.1); similar to Ulp1 protease family protein [Brassica oleracea] (GB:ABD65034.1)	3.17884	3.29922	3.10412	3.15457
245923_at	AT5G28820	NA	similar to unknown protein [Arabidopsis thaliana] (TAIR:AT5G27260.1)	3.52067	3.38478	3.26492	3.31175
245924_at	AT5G28750	NA	thylakoid assembly protein, putative; similar to HCF106 (High chlorophyll fluorescence 106) [Arabidopsis thaliana] (TAIR:AT5G52440.1); similar to Tha4 protein [Pisum sativum] (GB:AAD33943.1); contains InterPro domain Bacterial sec-independent translocation protein mttA/Hcf106; (InterPro:IPR003369); contains InterPro domain Twin-arginine translocation protein TatA/E; (InterPro:IPR006312); contains…	11.311	11.1091	8.14859	8.174
245925_at	AT5G28770	AtbZIP63, BZO2H3	bZIP protein BZO2H3 mRNA, partial cds, bZIP protein BZO2H3 mRNA, partial cds	10.3429	10.115	9.05467	8.22973
245926_at	AT5G24740	NA	similar to C2 domain-containing protein [Arabidopsis thaliana] (TAIR:AT1G48090.2); similar to hypothetical protein MtrDRAFT_AC135799g29v1 [Medicago truncatula] (GB:ABE82166.1); contains InterPro domain Vacuolar protein sorting-associated protein; (InterPro:IPR009543)	7.04086	6.96359	7.24721	7.26041
245927_at	AT5G24750	NA	similar to UDP-glucose:sterol glucosyltransferase, putative [Arabidopsis thaliana] (TAIR:AT1G43620.3); similar to Os02g0210800 [Oryza sativa (japonica cultivar-group)] (GB:NP_001046269.1); similar to glucosyltransferase [Xanthomonas campestris pv. campestris str. ATCC 33913] (GB:NP_639206.1); contains domain UDP-Glycosyltransferase/glycogen phosphorylase (SSF53756); contains domain no description…	5.92788	6.00218	5.98236	6.16704
245928_s_at	NA	NA	NA	7.82879	8.64949	8.72856	9.64883
245929_at	AT5G24760	NA	alcohol dehydrogenase, putative; similar to ADH1 (ALCOHOL DEHYDROGENASE 1), alcohol dehydrogenase [Arabidopsis thaliana] (TAIR:AT1G77120.1); similar to Alcohol dehydrogenase superfamily, zinc-containing [Medicago truncatula] (GB:ABE81140.1); contains InterPro domain NAD-binding site; (InterPro:IPR000205); contains InterPro domain GroES-like; (InterPro:IPR011032); contains InterPro domain Alcohol …	7.42715	7.03094	9.17819	8.64279
245930_at	AT5G09240	NA	transcriptional coactivator p15 (PC4) family protein; similar to KIWI, DNA binding / transcription coactivator [Arabidopsis thaliana] (TAIR:AT5G09250.1); contains InterPro domain ssDNA-binding transcriptional regulator; (InterPro:IPR009044); contains InterPro domain Transcriptional coactivator p15; (InterPro:IPR003173), transcriptional coactivator p15 (PC4) family protein; similar to KIWI, DNA bi…	8.34934	8.31582	6.76084	6.87558
245931_at	AT5G09280	NA	pectate lyase family protein; similar to pectate lyase family protein [Arabidopsis thaliana] (TAIR:AT1G30350.1); similar to Pectolytic enzyme, Pectin lyase fold [Medicago truncatula] (GB:ABE82007.1); contains InterPro domain Virulence factor, pectin lyase fold; (InterPro:IPR011050); contains InterPro domain Pectate lyase/Amb allergen; (InterPro:IPR002022); contains InterPro domain Pectolytic enzy…	3.90433	3.7843	3.25343	3.40431
245932_at	AT5G09290	NA	3'(2'),5'-bisphosphate nucleotidase, putative / inositol polyphosphate 1-phosphatase, putative; Identical to Probable SAL4 phosphatase (3'(2'),5'-bisphosphate nucleotidase 4) (EC 3.1.3.7) (3'(2'),5'-bisphosphonucleoside 3'(2')-phosphohydrolase 4) (DPNPase 4) (Inositol-1,4-bisphosphate 1-phosphatase 4) (EC 3.1.3.57) (Inositol polyphosphate 1-phosphatase 4) (IPPase 4) (SAL4) [Arabidopsis Thaliana] …	4.75858	4.84535	6.50901	6.03367
245933_at	AT5G09320	VPS9B	vacuolar sorting protein 9 domain-containing protein / VPS9 domain-containing protein; similar to vacuolar sorting protein 9 domain-containing protein / VPS9 domain-containing protein [Arabidopsis thaliana] (TAIR:AT3G19770.1); similar to Vacuolar sorting protein 9 domain containing protein, expressed [Oryza sativa (japonica cultivar-group)] (GB:ABF95105.1); contains InterPro domain Pentatricopept…	6.70669	6.59668	4.83158	4.70213
245934_at	AT5G09330	NAC082, VNI1, anac082, NAC082, VNI1, anac082	ANAC082 (Arabidopsis NAC domain containing protein 82); similar to ANAC103 (Arabidopsis NAC domain containing protein 103), transcription factor [Arabidopsis thaliana] (TAIR:AT5G64060.1); similar to NAC1 [Medicago truncatula] (GB:AAF68626.1); contains InterPro domain Galactose mutarotase-like; (InterPro:IPR011013); contains InterPro domain No apical meristem (NAM) protein; (InterPro:IPR003441), A…	8.30943	8.1694	8.95901	8.96788
245935_at	AT5G19840	NA	transcription factor jumonji (jmjC) domain-containing protein; similar to transcription factor jumonji (jmjC) domain-containing protein [Arabidopsis thaliana] (TAIR:AT3G20810.1); similar to transcription factor jumonji (jmjC) domain-containing protein-like [Oryza sativa (japonica cultivar-group)] (GB:BAD52940.1); contains InterPro domain Transcription factor jumonji/aspartyl beta-hydroxylase; (In…	5.4895	5.55323	5.54779	5.29395
245936_at	AT5G19850	NA	hydrolase, alpha/beta fold family protein; similar to hydrolase, alpha/beta fold family protein [Arabidopsis thaliana] (TAIR:AT5G38520.1); similar to Predicted hydrolase/acyltransferase (alpha/beta hydrolase superfamily) (ISS) [Ostreococcus tauri] (GB:CAL57930.1); contains InterPro domain Esterase/lipase/thioesterase; (InterPro:IPR000379); contains InterPro domain Alpha/beta hydrolase fold-1; (In…	8.84772	8.29773	6.5319	6.41183
245937_at	AT5G19750	NA	peroxisomal membrane 22 kDa family protein; similar to peroxisomal membrane protein 22 kDa, putative [Arabidopsis thaliana] (TAIR:AT2G14860.1); similar to Mpv17/PMP22 family protein, expressed [Oryza sativa (japonica cultivar-group)] (GB:ABA91342.1); contains InterPro domain Mpv17/PMP22; (InterPro:IPR007248)	8.43618	8.51167	8.3695	8.05905
245938_at	AT5G19680	NA	leucine-rich repeat family protein; similar to leucine-rich repeat family protein [Arabidopsis thaliana] (TAIR:AT3G15410.1); similar to IMP dehydrogenase/GMP reductase [Medicago truncatula] (GB:ABE81262.1); contains InterPro domain Leucine-rich repeat; (InterPro:IPR001611); contains InterPro domain Leucine-rich repeat, SDS22; (InterPro:IPR007092)	7.86755	8.06473	8.90406	8.68401
245939_at	AT5G19760	NA	dicarboxylate/tricarboxylate carrier (DTC); similar to mitochondrial substrate carrier family protein [Arabidopsis thaliana] (TAIR:AT2G22500.1); similar to Mitochondrial carrier protein [Medicago truncatula] (GB:ABE79078.1); similar to oxoglutarate malate translocator [Solanum tuberosum] (GB:CAA68164.1); similar to dicarboxylate/tricarboxylate carrier [Nicotiana tabacum] (GB:CAC84547.1); contains…	11.8633	11.9025	12.3437	12.0626
245940_at	AT5G19630	NA	similar to Esterase/lipase/thioesterase [Medicago truncatula] (GB:ABE92731.1); contains InterPro domain Esterase/lipase/thioesterase; (InterPro:IPR000379)	8.08869	8.23096	8.31111	8.22109
245941_at	AT5G19820	emb2734	EMB2734 (EMBRYO DEFECTIVE 2734); lyase; similar to importin beta-2 subunit family protein [Arabidopsis thaliana] (TAIR:AT4G27640.1); similar to HEAT repeat family protein, expressed [Oryza sativa (japonica cultivar-group)] (GB:ABF98397.1); similar to HEAT repeat family protein, expressed [Oryza sativa (japonica cultivar-group)] (GB:ABF98400.1); similar to Armadillo-like helical [Medicago truncatu…	8.90012	8.94239	9.34941	9.26299
245942_at	AT5G19490	NA	repressor protein-related; similar to transcription factor, putative [Arabidopsis thaliana] (TAIR:AT3G12480.1); similar to Os05g0494100 [Oryza sativa (japonica cultivar-group)] (GB:NP_001055923.1); similar to Histone-fold/TFIID-TAF/NF-Y [Medicago truncatula] (GB:ABE81057.1); contains InterPro domain Histone-fold; (InterPro:IPR009072); contains InterPro domain Transcription factor CBF/NF-Y/archaea…	3.57115	3.60796	4.09154	3.82647
245943_at	AT5G19500	NA	tryptophan/tyrosine permease family protein; similar to tryptophan/tyrosine permease family protein [Arabidopsis thaliana] (TAIR:AT2G33260.1); similar to Tryptophan/tyrosine permease family protein [Solanum demissum] (GB:AAT40501.1); similar to Os07g0662800 [Oryza sativa (japonica cultivar-group)] (GB:NP_001060546.1); contains InterPro domain Aromatic amino acid permease; (InterPro:IPR002091); co…	8.16979	8.08401	5.49449	5.72708
245944_at	AT5G19520	ATMSL9, MSL9	mechanosensitive ion channel domain-containing protein / MS ion channel domain-containing protein; similar to mechanosensitive ion channel domain-containing protein / MS ion channel domain-containing protein [Arabidopsis thaliana] (TAIR:AT5G12080.2); similar to putative protein T30F21.6 [Sorghum bicolor] (GB:AAL68849.1); contains InterPro domain EF-Hand type; (InterPro:IPR011992); contains InterP…	4.21465	3.98325	8.60878	8.52802
245945_at	AT5G19560	ATROPGEF10, ROPGEF10	Encodes a member of KPP-like gene family, homolog of KPP (kinase partner protein) gene in tomato. Also a member of the RopGEF (guanine nucleotide exchange factor) family, containing the novel PRONE domain (plant-specific Rop nucleotide exchanger), which is exclusively active towards members of the Rop subfamily., Encodes a member of KPP-like gene family, homolog of KPP (kinase partner protein) ge…	3.53858	3.59145	5.2251	4.23997
245946_at	AT5G19580	NA	glyoxal oxidase-related; similar to glyoxal oxidase-related [Arabidopsis thaliana] (TAIR:AT1G67290.1); similar to Os01g0677000 [Oryza sativa (japonica cultivar-group)] (GB:NP_001043851.1); similar to Os05g0559000 [Oryza sativa (japonica cultivar-group)] (GB:NP_001056298.1); similar to glyoxal oxidase [Vitis pseudoreticulata] (GB:ABA42922.1); contains InterPro domain Galactose oxidase, central; (I…	6.09977	6.2328	4.15119	4.46203
245947_at	AT5G19530	ACL5	Encodes a spermine synthase. Required for internode elongation and vascular development, specifically in the mechanism that defines the boundaries between veins and nonvein regions. This mechanism may be mediated by polar auxin transport. Though ACL5 has been shown to function as a spermine synthase in E. coli, an ACL5 knockout has no effect on the endogenous levels of free and conjugated polyami…	7.71993	7.92588	9.26736	8.91284
245948_at	AT5G19540	NA	similar to Os08g0387500 [Oryza sativa (japonica cultivar-group)] (GB:NP_001061714.1); similar to unknown [Striga asiatica] (GB:ABE66393.1)	10.082	10.1227	8.48914	8.28037
245949_at	AT5G19510	NA	elongation factor 1B alpha-subunit 2 (eEF1Balpha2); Identical to Elongation factor 1-beta 2 (EF-1-beta 2) (Elongation factor 1B-alpha 2) (eEF-1B alpha 2) (Elongation factor 1-beta' 2) (EF-1-beta' 2) [Arabidopsis Thaliana] (GB:Q9SCX3); similar to elongation factor 1B alpha-subunit 1 (eEF1Balpha1) [Arabidopsis thaliana] (TAIR:AT5G12110.1); similar to unknown [Solanum tuberosum] (GB:ABA40427.1); sim…	12.2225	12.2446	12.686	12.6095
245950_at	AT5G19570	NA	similar to Os05g0188300 [Oryza sativa (japonica cultivar-group)] (GB:NP_001054840.1); similar to hypothetical protein DDB_0232155 [Dictyostelium discoideum AX4] (GB:XP_642584.1)	6.66789	6.70594	6.98057	6.80609
245951_at	AT5G19550	AAT2, ASP2	Nitrogen metabolism. Major cytosolic isoenzyme controlling aspartate biosynthesis in the light., Nitrogen metabolism. Major cytosolic isoenzyme controlling aspartate biosynthesis in the light.	9.34259	8.90232	10.4074	10.3601
245952_at	AT5G28500	NA	similar to unknown protein [Arabidopsis thaliana] (TAIR:AT3G04550.1); similar to Os10g0445600 [Oryza sativa (japonica cultivar-group)] (GB:NP_001064712.1); similar to hypothetical protein Npun02004305 [Nostoc punctiforme PCC 73102] (GB:ZP_00109308.1)	11.253	11.2011	6.27942	6.48112
245953_at	AT5G28520	NA	similar to jacalin lectin family protein [Arabidopsis thaliana] (TAIR:AT1G33790.1); similar to jasmonate inducible protein [Brassica napus] (GB:CAA72271.1); contains InterPro domain Jacalin-related lectin; (InterPro:IPR001229)	4.476	4.34672	4.27208	4.44009
245954_at	AT5G28530	FRS10	FRS10 (FAR1-RELATED SEQUENCE 10); zinc ion binding; similar to FRS11 (FAR1-RELATED SEQUENCE 11), zinc ion binding [Arabidopsis thaliana] (TAIR:AT1G10240.1); similar to FAR1 [Medicago truncatula] (GB:ABE91851.1); similar to FAR1; Zinc finger, SWIM-type [Medicago truncatula] (GB:ABE78949.1); contains InterPro domain Zinc finger, PMZ-type; (InterPro:IPR006564); contains InterPro domain Zinc finger, …	5.7305	5.80367	5.91861	5.91934
245955_at	AT5G28510	BGLU24	glycosyl hydrolase family 1 protein; similar to beta-glucosidase (PSR3.2) [Arabidopsis thaliana] (TAIR:AT1G66270.1); similar to glycosyl hydrolase family 1 protein [Arabidopsis thaliana] (TAIR:AT1G66280.1); similar to PYK10 (phosphate starvation-response 3.1), hydrolase, hydrolyzing O-glycosyl compounds [Arabidopsis thaliana] (TAIR:AT3G09260.1); similar to beta-glucosidase [Brassica nigra] (GB:AA…	3.43542	3.32889	3.70853	3.90167
245956_s_at	NA	NA	NA	11.1395	10.9848	12.4043	12.6877
245957_at	AT5G19590	NA	similar to unknown protein [Arabidopsis thaliana] (TAIR:AT4G02360.1); similar to protein of unknown function [Oryza sativa (japonica cultivar-group)] (GB:AAT76982.1); similar to unknown protein [Oryza sativa (japonica cultivar-group)] (GB:AAO38494.1); similar to Os01g0595400 [Oryza sativa (japonica cultivar-group)] (GB:NP_001043469.1); contains InterPro domain Protein of unknown function DUF538; …	9.74499	9.73905	9.84032	9.97453
245958_at	AT5G19610	GNL2	sec7 domain-containing protein; similar to GN (GNOM) [Arabidopsis thaliana] (TAIR:AT1G13980.1); similar to pattern formation protein, putative [Arabidopsis thaliana] (TAIR:AT5G39500.1); similar to putative pattern formation protein GNOM [Oryza sativa (japonica cultivar-group)] (GB:BAD15695.1); similar to H0207B04.10 [Oryza sativa (indica cultivar-group)] (GB:CAH65909.1); similar to GNOM gene prod…	3.58376	3.67004	3.51861	3.52065
245959_at	AT5G19640	NA	proton-dependent oligopeptide transport (POT) family protein; similar to proton-dependent oligopeptide transport (POT) family protein [Arabidopsis thaliana] (TAIR:AT1G32450.1); similar to TGF-beta receptor, type I/II extracellular re (GB:ABE93353.1); similar to TGF-beta receptor, type I/II extracellular re (GB:ABD32535.1); similar to TGF-beta receptor, type I/II extracellular re (GB:ABE93051.1); …	3.43823	3.339	3.34111	3.54951
245960_at	AT5G19660	ATS1P, ATSBT6.1, S1P	subtilase family protein; similar to subtilase [Arabidopsis thaliana] (TAIR:AT1G20160.2); similar to LOC511682 protein [Bos taurus] (GB:AAI23413.1); similar to PREDICTED: similar to Membrane-bound transcription factor site-1 protease precursor (Site-1 protease) (Subtilisin/kexin-isozyme-1) (SKI-1) isoform 2 [Canis familiaris] (GB:XP_850300.1); similar to PREDICTED: similar to Membrane-bound trans…	7.02633	7.01656	7.45728	7.55245
245961_at	AT5G19670	NA	exostosin family protein; similar to exostosin family protein [Arabidopsis thaliana] (TAIR:AT5G25820.1); similar to exostosin family protein [Arabidopsis thaliana] (TAIR:AT4G32790.1); similar to Exostosin-like [Medicago truncatula] (GB:ABE81272.1); contains InterPro domain Exostosin-like; (InterPro:IPR004263)	5.44681	5.41051	5.50406	5.44579
245962_at	AT5G19700	NA	MATE efflux protein-related; similar to MATE efflux protein-related [Arabidopsis thaliana] (TAIR:AT4G29140.1); similar to putative NIC2 [Oryza sativa (japonica cultivar-group)] (GB:BAD54145.1); contains InterPro domain Multi antimicrobial extrusion protein MatE; (InterPro:IPR002528)	5.09916	4.98502	4.56265	5.44658
245963_at	AT5G19710	NA	similar to AHP4 (HPT PHOSPHOTRANSMITTER 4), histidine phosphotransfer kinase/ transferase, transferring phosphorus-containing groups [Arabidopsis thaliana] (TAIR:AT3G16360.1)	3.41026	3.34224	3.34196	3.49062
245964_at	AT5G19720	NA	tRNA synthetase class I (E and Q) family protein; similar to OVA9 (OVULE ABORTION 9), glutamine-tRNA ligase [Arabidopsis thaliana] (TAIR:AT1G25350.1); similar to Glutaminyl-tRNA synthetase (Glutamine--tRNA ligase) (GlnRS) (GB:P52780); contains InterPro domain Ribosomal protein L25-like; (InterPro:IPR011035); contains InterPro domain Glutamyl-tRNA synthetase, class Ic; (InterPro:IPR000924)	5.12595	5.12535	4.94321	4.96646
245965_at	AT5G19730	NA	pectinesterase family protein; similar to pectinesterase family protein [Arabidopsis thaliana] (TAIR:AT5G47500.1); similar to Os05g0521600 [Oryza sativa (japonica cultivar-group)] (GB:NP_001056077.1); similar to pectinesterase-like [Oryza sativa (japonica cultivar-group)] (GB:BAD87905.1); similar to Os01g0743200 [Oryza sativa (japonica cultivar-group)] (GB:NP_001044216.1); contains InterPro domai…	7.08269	7.24527	6.488	6.78906
245966_at	AT5G19790	RAP2.11	encodes a member of the ERF (ethylene response factor) subfamily B-6 of ERF/AP2 transcription factor family (RAP2.11). The protein contains one AP2 domain. There are 12 members in this subfamily including RAP2.11.	4.37944	4.12414	5.6935	7.23379
245967_at	AT5G19800	NA	hydroxyproline-rich glycoprotein family protein; similar to proline-rich family protein [Arabidopsis thaliana] (TAIR:AT3G20850.1); similar to C2 domain containing protein, expressed [Oryza sativa (japonica cultivar-group)] (GB:ABA94080.2); contains InterPro domain Glutelin; (InterPro:IPR000480)	4.13191	4.34461	4.96654	6.44561
245968_at	AT5G19810	NA	proline-rich extensin-like family protein; similar to proline-rich extensin, putative [Arabidopsis thaliana] (TAIR:AT1G26250.1); similar to putative membrane protein [Emiliania huxleyi virus 86] (GB:YP_294122.1); contains InterPro domain Extensin-like region; (InterPro:IPR006706)	5.37674	5.62683	4.72406	4.87238
245969_at	AT5G19830	NA	aminoacyl-tRNA hydrolase; similar to peptidyl-tRNA hydrolase family protein [Arabidopsis thaliana] (TAIR:AT5G16140.2); similar to Chain A, Structure Of The Chloroplast Group Ii Intron Splicing Factor Crs2 (GB:1RYN); contains InterPro domain Peptidyl-tRNA hydrolase; (InterPro:IPR001328)	6.72161	6.54507	6.81337	6.98833
245970_at	AT5G20710	BGAL7, BGAL7	BGAL7 (beta-galactosidase 7); beta-galactosidase; similar to BGAL1 (BETA GALACTOSIDASE 1), beta-galactosidase [Arabidopsis thaliana] (TAIR:AT3G13750.1); similar to beta-galactosidase, putative / lactase, putative [Arabidopsis thaliana] (TAIR:AT1G31740.1); similar to BGAL8 (beta-glactosidase 8), beta-galactosidase [Arabidopsis thaliana] (TAIR:AT2G28470.1); similar to Beta-galactosidase precursor (…	3.99682	4.20872	4.35618	4.60807
245971_at	AT5G20730	ARF7, BIP, IAA21, IAA23, IAA25, MSG1, NPH4, TIR5, ARF7, BIP, IAA21, IAA23, IAA25, MSG1, NPH4, TIR5, ARF7, BIP, IAA21, IAA23, IAA25, MSG1, NPH4, TIR5	Encodes an auxin-regulated transcriptional activator. Activates expression of IAA1 and IAA9 in the presence of auxin. Mutants affect blue light and gravitropic and auxin mediated growth responses. Together with AUX19, it is involved in the response to ethylene., Encodes an auxin-regulated transcriptional activator. Activates expression of IAA1 and IAA9 in the presence of auxin. Mutants affect blu…	8.19138	8.23507	9.04146	9.02507
245972_at	AT5G20680	TBL16	similar to unknown protein [Arabidopsis thaliana] (TAIR:AT5G64020.1); similar to Os11g0241900 [Oryza sativa (japonica cultivar-group)] (GB:NP_001067587.1); similar to expressed protein [Oryza sativa (japonica cultivar-group)] (GB:ABA92327.1); contains InterPro domain Protein of unknown function DUF231, plant; (InterPro:IPR004253)	6.27023	6.25737	7.19373	7.27929
245973_at	AT5G32490	NA	pseudogene, hypothetical protein	2.82147	2.81614	2.73812	2.7572
245974_at	NA	NA	NA	5.60155	5.59334	5.45198	5.67583
245975_at	AT5G13070	NA	MSF1-like family protein; similar to hypothetical protein DDBDRAFT_0188914 [Dictyostelium discoideum AX4] (GB:XP_635610.1); similar to Os02g0717900 [Oryza sativa (japonica cultivar-group)] (GB:NP_001047936.1); contains InterPro domain Iron dependent repressor; (InterPro:IPR001367); contains InterPro domain MSF1; (InterPro:IPR006797)	8.21986	8.48604	9.09621	9.03112
245976_at	AT5G13080	ATWRKY75, WRKY75	member of WRKY Transcription Factor; Group II-c, member of WRKY Transcription Factor; Group II-c	5.48164	3.9814	6.98162	7.2052
245977_at	AT5G13110	G6PD2	Encodes a plastidic glucose-6-phosphate dehydrogenase that is sensitive to reduction by DTT and whose mRNA is most highly expressed in root.	8.36651	8.1123	9.46564	10.3003
245978_at	AT5G13130	NA	ATP binding; similar to ATP-binding region, ATPase-like domain-containing protein [Arabidopsis thaliana] (TAIR:AT4G24970.1); similar to Os02g0469300 [Oryza sativa (japonica cultivar-group)] (GB:NP_001046827.1); similar to OSIGBa0148D14.7 [Oryza sativa (indica cultivar-group)] (GB:CAH66201.1); similar to Unknown protein [Oryza sativa (japonica cultivar-group)] (GB:AAK70637.1); contains InterPro do…	3.51542	3.38422	3.4331	3.45781
245979_at	AT5G13150	ATEXO70C1, EXO70C1	A member of EXO70 gene family, putative exocyst subunits, conserved in land plants. Arabidopsis thaliana contains 23 putative EXO70 genes, which can be classified into eight clusters on the phylogenetic tree., A member of EXO70 gene family, putative exocyst subunits, conserved in land plants. Arabidopsis thaliana contains 23 putative EXO70 genes, which can be classified into eight clusters on the…	4.04221	4.17027	6.11736	5.92679
245980_at	AT5G13140	NA	similar to unknown protein [Arabidopsis thaliana] (TAIR:AT3G26960.1); similar to Os09g0508200 [Oryza sativa (japonica cultivar-group)] (GB:NP_001063620.1); similar to Os12g0472800 [Oryza sativa (japonica cultivar-group)] (GB:NP_001066754.1); similar to hypothetical protein [Cleome spinosa] (GB:ABD96850.1); contains InterPro domain Pollen Ole e 1 allergen and extensin; (InterPro:IPR006041)	9.40111	9.25392	4.51226	5.41724
245981_at	AT5G13100	NA	similar to Os01g0102500 [Oryza sativa (japonica cultivar-group)] (GB:NP_001041749.1); contains domain no description (G3D.3.40.109.10); contains domain NADH oxidase/flavin reductase (SSF55469)	9.38846	9.2613	9.25118	9.17995
245982_at	AT5G13170	SAG29	nodulin MtN3 family protein; similar to MTN3 (ARABIDOPSIS HOMOLOG OF MEDICAGO TRUNCATULA MTN3) [Arabidopsis thaliana] (TAIR:AT5G23660.1); similar to MtN3 [Medicago truncatula] (GB:CAA69976.1); contains InterPro domain MtN3 and saliva related transmembrane protein; (InterPro:IPR004316)	7.89952	7.93338	5.37888	5.69232
245983_at	AT5G13050	5-FCL	5-Formyltetrahydrofolate cycloligase (5-CHO-THF cycloligase - AT5G13050.1) regulates/influences under photorespiratory conditions the activity of another gene product, i.e. serine hydroxymethyltransferase (SHMT) due to accumulating amounts of 5-Formyltetrahydrofolate	7.15517	7.49518	7.4952	7.45978
245984_at	AT5G13090	NA	similar to unknown protein [Arabidopsis thaliana] (TAIR:AT1G24270.1); similar to hypothetical protein [Oryza sativa (japonica cultivar-group)] (GB:BAD23186.1)	9.65188	9.67847	8.91712	8.78471
245985_at	AT5G13120	ATCYP20-2, CYP20-2	peptidyl-prolyl cis-trans isomerase cyclophilin-type family protein; Identical to Peptidyl-prolyl cis-trans isomerase CYP20-2, chloroplast precursor (EC 5.2.1.8) (PPIase CYP20-2) (Rotamase CYP20-2) (Cyclophilin of 20 kDa 2) (Thylakoid lumen PPIase of 20 kDa) (TLP20) (CYP20-2) [Arabidopsis Thaliana] (GB:Q9ASS6;GB:Q53YK9;GB:Q8L9L5;GB:Q9FY98); similar to ROC4 (rotamase CyP 4), peptidyl-prolyl cis-tr…	11.4854	11.4301	10.2133	9.93119
245986_at	AT5G13160	PBS1	Mutant is defective in perception of Pseudomonas syringae avirulence gene avrPphB. Encodes a putative serine-threonine kinase.	8.18917	8.13209	8.22002	8.17045
245987_at	AT5G13180	ANAC083, NAC083, VNI2	ANAC083 (Arabidopsis NAC domain containing protein 83); transcription factor; similar to ANAC041 (Arabidopsis NAC domain containing protein 41), transcription factor [Arabidopsis thaliana] (TAIR:AT2G33480.1); similar to unknown [Solanum lycopersicum] (GB:CAA99760.1); contains InterPro domain No apical meristem (NAM) protein; (InterPro:IPR003441), ANAC083 (Arabidopsis NAC domain containing protein…	9.46132	9.80212	10.2863	10.3285
245988_at	AT5G20610	NA	similar to unknown protein [Arabidopsis thaliana] (TAIR:AT5G26160.1); similar to unknown protein [Oryza sativa (japonica cultivar-group)] (GB:BAD82279.1); similar to Os01g0714100 [Oryza sativa (japonica cultivar-group)] (GB:NP_001044057.1)	6.85533	6.66485	7.00603	6.92436
245989_s_at	AT5G20620	UBQ4	encodes a ubiquitin polyprotein.	8.25559	8.27722	9.21341	8.87547
245990_at	AT5G20640	NA	similar to unknown protein [Arabidopsis thaliana] (TAIR:AT2G05910.1); similar to Os03g0179700 [Oryza sativa (japonica cultivar-group)] (GB:NP_001049157.1); similar to Protein of unknown function DUF567 [Medicago truncatula] (GB:ABE88870.1); similar to Os04g0446000 [Oryza sativa (japonica cultivar-group)] (GB:NP_001052906.1); contains InterPro domain Protein of unknown function DUF567; (InterPro:I…	4.51965	4.8159	6.53265	5.84302
245991_at	AT5G20660	NA	24 kDa vacuolar protein, putative; similar to peptidase [Arabidopsis thaliana] (TAIR:AT1G67420.1); similar to OSJNBb0061C13.16 [Oryza sativa (japonica cultivar-group)] (GB:CAE05634.1); similar to 24 kDa vacuolar protein VP24 [Ipomoea batatas] (GB:BAA83809.1); contains InterPro domain Peptidase M28; (InterPro:IPR007484)	8.72288	8.83975	9.76902	9.89229
245992_at	AT5G20690	NA	leucine-rich repeat transmembrane protein kinase, putative; similar to leucine-rich repeat transmembrane protein kinase, putative [Arabidopsis thaliana] (TAIR:AT3G42880.1); similar to Sugar transporter superfamily [Medicago truncatula] (GB:ABE78229.1); contains InterPro domain Protein kinase-like; (InterPro:IPR011009); contains InterPro domain Leucine-rich repeat; (InterPro:IPR001611); contains I…	3.59274	3.59776	3.4536	3.48902
245993_at	AT5G20700	NA	senescence-associated protein-related; similar to senescence-associated protein-related [Arabidopsis thaliana] (TAIR:AT1G74940.1); similar to Protein of unknown function DUF581 [Medicago truncatula] (GB:ABE90961.1); contains InterPro domain Protein of unknown function DUF581; (InterPro:IPR007650)	10.3737	10.532	10.8329	11.7242
245994_at	AT5G20760	NA	similar to unknown protein [Arabidopsis thaliana] (TAIR:AT3G42700.1); similar to hypothetical protein 40.t00047 [Brassica oleracea] (GB:ABD65162.1); contains domain F-box domain (SSF81383)	4.39334	4.48892	3.95302	3.93066
245995_at	AT5G20770	NA	similar to unknown protein [Arabidopsis thaliana] (TAIR:AT5G34820.1); similar to hypothetical protein 40.t00047 [Brassica oleracea] (GB:ABD65162.1)	4.42225	4.21807	4.24074	4.21406
245996_at	AT5G20800	NA	pseudogene, similar to putative reverse transcriptase, predicted non-LTR reverse ranscriptase sequence fragments; blastp match of 31% identity and 1.8e-59 P-value to GP|20279456|gb|AAM18736.1|AC092548_14|AC092548 putative reverse transcriptase {Oryza sativa (japonica cultivar-group)}	3.89954	3.83523	3.52263	3.70455
245997_at	AT5G20810	NA	auxin-responsive protein, putative / small auxin up RNA (SAUR_B); similar to auxin-responsive protein-related [Arabidopsis thaliana] (TAIR:AT3G43120.1); similar to auxin-regulated protein [Phaseolus vulgaris] (GB:AAN65371.1); contains InterPro domain Auxin responsive SAUR protein; (InterPro:IPR003676), calmodulin binding; similar to auxin-responsive protein-related [Arabidopsis thaliana] (TAIR:AT…	4.5647	4.2776	4.32387	4.22661
245998_at	AT5G20830	ASUS1, SUS1, atsus1	Encodes a protein with sucrose synthase activity (SUS1)., Encodes a protein with sucrose synthase activity (SUS1)., Encodes a protein with sucrose synthase activity (SUS1).	7.29565	7.29798	8.11202	8.6395
245999_at	AT5G20650	COPT5	encodes a member of copper transporter family and functionally complements a high affinity copper transporter mutant in yeast	10.275	10.498	10.8879	10.9337
246000_at	AT5G20820	NA	auxin-responsive protein-related; similar to auxin-responsive protein-related [Arabidopsis thaliana] (TAIR:AT1G72430.1); similar to Os08g0452500 [Oryza sativa (japonica cultivar-group)] (GB:NP_001061954.1); similar to auxin-induced protein-like [Oryza sativa (japonica cultivar-group)] (GB:BAD36435.1); contains InterPro domain Auxin responsive SAUR protein; (InterPro:IPR003676)	4.87932	5.01943	5.90708	6.51387
246001_at	AT5G20790	NA	similar to unknown protein [Arabidopsis thaliana] (TAIR:AT3G43110.1); similar to conserved hypothetical protein [Medicago truncatula] (GB:ABE90972.1)	6.8113	7.86552	6.2384	7.70184
246002_at	AT5G20740	NA	invertase/pectin methylesterase inhibitor family protein; similar to invertase/pectin methylesterase inhibitor family protein [Arabidopsis thaliana] (TAIR:AT4G25260.1); similar to invertase/pectin methylesterase inhibitor family protein [Arabidopsis thaliana] (TAIR:AT1G62770.1); similar to putative ripening-related protein [Vitis vinifera] (GB:CAB85625.1); contains InterPro domain Plant invertase…	7.25469	7.64605	3.76326	4.06056
246003_at	AT5G20720	ATCPN21, CHCPN10, CPN10, CPN20, CPN21	Encodes a chloroplast co-chaperonin with similarity to CPN21 from spinach, E.coli GroES., Encodes a chloroplast co-chaperonin with similarity to CPN21 from spinach, E.coli GroES., Encodes a chloroplast co-chaperonin with similarity to CPN21 from spinach, E.coli GroES., Encodes a chloroplast co-chaperonin with similarity to CPN21 from spinach, E.coli GroES., Encodes a chloroplast co-chaperonin wit…	12.6226	12.661	11.2025	11.2184
246004_at	AT5G20630	ATGER3, GER3, GLP3, GLP3A, GLP3B	Encodes a germin-like protein., Encodes a germin-like protein., Encodes a germin-like protein., Encodes a germin-like protein., Encodes a germin-like protein.	11.4844	11.2316	4.21795	4.21125
246005_at	AT5G08415	NA	lipoic acid synthase family protein; similar to LIP1 (Lipoic acid synthase 1), lipoic acid synthase [Arabidopsis thaliana] (TAIR:AT2G20860.1); similar to lipoic acid synthetase [Rattus norve (GB:NP_001012037.1); similar to Os05g0511500 [Oryza sativa (japonica cultivar-group)] (GB:NP_001056016.1); similar to Os01g0769100 [Oryza sativa (japonica cultivar-group)] (GB:NP_001044370.1); contains InterP…	7.90514	8.1965	7.57976	7.81172
246006_at	AT5G08290	YLS8	Encodes Dim1 homolog.	10.4213	10.5403	10.8021	10.6906
246007_at	AT5G08410	FTRA2	FTRA2 (ferredoxin/thioredoxin reductase subunit A (variable subunit) 2); ferredoxin:thioredoxin reductase; similar to FTRA1 (ferredoxin/thioredoxin reductase subunit A (variable subunit) 1), ferredoxin:thioredoxin reductase [Arabidopsis thaliana] (TAIR:AT5G23440.1); similar to Os04g0528800 [Oryza sativa (japonica cultivar-group)] (GB:NP_001053378.1); similar to ferredoxin-thioredoxin reductase SU…	9.93067	10.3779	7.0963	7.06035
246008_at	AT5G08320	NA	similar to unknown protein [Oryza sativa (japonica cultivar-group)] (GB:BAD25105.1); contains domain gb def: Hypothetical protein F8L15_50 (PTHR15967:SF3); contains domain FAMILY NOT NAMED (PTHR15967)	7.95058	8.05217	7.10994	7.16779
246009_at	AT5G08335	ATICMTB, ATSTE14B, ICMTB	ATSTE14B (PRENYLCYSTEINE ALPHA-CARBOXYL METHYLTRANSFERASE); protein-S-isoprenylcysteine O-methyltransferase; similar to ATSTE14 (PRENYLCYSTEINE ALPHA-CARBOXYL METHYLTRANSFERASE 14A), protein-S-isoprenylcysteine O-methyltransferase [Arabidopsis thaliana] (TAIR:AT5G23320.1); similar to OSJNBa0041A02.18 [Oryza sativa (japonica cultivar-group)] (GB:CAE01825.2); similar to PREDICTED: similar to Protei…	7.47438	7.26552	7.43231	7.39821
246010_at	AT5G08440	NA	similar to unknown protein [Arabidopsis thaliana] (TAIR:AT5G23490.1); similar to Os05g0100900 [Oryza sativa (japonica cultivar-group)] (GB:NP_001054377.1); similar to expressed protein [Oryza sativa (japonica cultivar-group)] (GB:ABF98470.1); similar to expressed protein [Oryza sativa (japonica cultivar-group)] (GB:ABF98471.1); contains domain RNA bacteriophage capsid protein (SSF55405)	5.59044	5.60074	5.67985	5.63898
246011_at	AT5G08330	NA	TCP family transcription factor, putative; similar to TCP family transcription factor, putative [Arabidopsis thaliana] (TAIR:AT5G23280.1); similar to unknown [Brassica rapa] (GB:ABB97033.1); contains InterPro domain TCP transcription factor; (InterPro:IPR005333)	9.89859	10.4319	7.29466	7.55864
246012_at	AT5G10650	NA	protein binding / zinc ion binding; similar to zinc finger (C3HC4-type RING finger) family protein [Arabidopsis thaliana] (TAIR:AT5G24870.2); similar to Zinc finger, RING-type; RINGv [Medicago truncatula] (GB:ABE80412.1); contains InterPro domain Zinc finger, RING-type; (InterPro:IPR001841), zinc finger (C3HC4-type RING finger) family protein; similar to zinc finger (C3HC4-type RING finger) famil…	5.74566	5.88013	6.50818	6.2428
246013_at	AT5G10660	NA	calmodulin-binding protein-related; similar to unknown protein [Arabidopsis thaliana] (TAIR:AT5G24880.1); similar to retinitis pigmentosa GTPase regulator-like protein [Takifugu rubripes] (GB:AAG00554.1)	3.22921	3.13239	2.88842	2.9645
246014_at	AT5G10680	NA	calmodulin-binding protein-related; similar to AHK5 (CYTOKININ INDEPENDENT 2) [Arabidopsis thaliana] (TAIR:AT5G10720.1); similar to Os06g0654300 [Oryza sativa (japonica cultivar-group)] (GB:NP_001058244.1); similar to putative histidine kinase 1 [Oryza sativa (japonica cultivar-group)] (GB:BAD37425.1)	3.71445	3.66632	3.64535	3.68219
246015_at	AT5G10700	NA	protein tyrosine phosphatase; similar to hypothetical protein LOC563207 [Danio rerio] (GB:NP_001025446.1); similar to Os04g0605200 [Oryza sativa (japonica cultivar-group)] (GB:NP_001053793.1); contains InterPro domain Low molecular weight phosphotyrosine protein phosphatase; (InterPro:IPR000106)	7.12312	7.2916	6.51228	6.47191
246016_at	AT5G10720	AHK5, CKI2, HK5	member of Histidine Kinase, member of Histidine Kinase, member of Histidine Kinase	4.12578	4.00711	7.17783	7.18695
246017_at	AT5G10730	NA	catalytic/ coenzyme binding; similar to dehydrogenase-related [Arabidopsis thaliana] (TAIR:AT5G15910.1); similar to hypothetical protein [Cleome spinosa] (GB:ABD96868.1); similar to Os02g0556100 [Oryza sativa (japonica cultivar-group)] (GB:NP_001047127.1); contains InterPro domain NAD-dependent epimerase/dehydratase; (InterPro:IPR001509)	7.91693	8.32246	9.17217	9.31308
246018_at	AT5G10695	NA	similar to unknown protein [Arabidopsis thaliana] (TAIR:AT5G57123.1); similar to conserved hypothetical protein [Medicago truncatula] (GB:ABD28467.1); contains domain Glucocorticoid receptor-like (DNA-binding domain) (SSF57716)	8.16466	7.2646	7.42715	7.13351
246019_at	AT5G10690	NA	pentatricopeptide (PPR) repeat-containing protein / CBS domain-containing protein; similar to binding [Arabidopsis thaliana] (TAIR:AT1G12775.1); similar to pentatricopeptide (PPR) repeat-containing protein / CBS domain-containing protein-like [Oryza sativa (japonica cultivar-group)] (GB:BAD33810.1); contains InterPro domain Pentatricopeptide repeat; (InterPro:IPR002885); contains InterPro domain …	9.49918	9.30002	6.41786	6.45853
246020_at	AT5G10710	NA	similar to conserved hypothetical protein [Medicago truncatula] (GB:ABE80411.1)	8.02592	7.94038	8.10124	8.03023
246021_at	AT5G21100	NA	L-ascorbate oxidase, putative; similar to L-ascorbate oxidase/ copper ion binding [Arabidopsis thaliana] (TAIR:AT5G21105.1); similar to ascorbate oxidase [Brassica juncea] (GB:AAF20933.1); similar to ascorbate oxidase [Brassica juncea] (GB:AAF20931.1); similar to ascorbate oxidase [Brassica juncea] (GB:AAF20932.1); contains InterPro domain Multicopper oxidase, copper-binding site; (InterPro:IPR00…	8.49092	8.5021	4.96286	5.02378
246022_at	AT5G21110	NA	contains domain ENGULFMENT AND CELL MOTILITY (PTHR12771); contains domain CELL MOTILITY PROTEIN RELATED (PTHR12771:SF3)	3.88133	3.78071	3.5066	3.60251
246023_at	AT5G21120	EIL2	ethylene-insensitive3-like2 (EIL2)	4.34336	4.34525	3.74845	4.10492
246024_at	AT5G21130	NA	similar to harpin-induced protein-related / HIN1-related / harpin-responsive protein-related [Arabidopsis thaliana] (TAIR:AT2G27080.2); similar to Harpin-induced 1 [Medicago truncatula] (GB:ABE82616.1); contains InterPro domain Harpin-induced 1; (InterPro:IPR010847)	3.55304	3.49893	3.67002	4.00142
246025_at	AT5G21150	AGO9	PAZ domain-containing protein / piwi domain-containing protein; similar to PAZ domain-containing protein / piwi domain-containing protein [Arabidopsis thaliana] (TAIR:AT5G21030.1); similar to AGO4 (ARGONAUTE 4) [Arabidopsis thaliana] (TAIR:AT2G27040.1); similar to PAZ domain-containing protein / piwi domain-containing protein [Arabidopsis thaliana] (TAIR:AT2G32940.1); similar to AGO4-2 [Nicotiana…	3.68573	3.82654	3.56432	3.56081
246026_at	AT5G21070	NA	similar to Os01g0277700 [Oryza sativa (japonica cultivar-group)] (GB:NP_001042737.1); similar to unknown protein [Oryza sativa (japonica cultivar-group)] (GB:BAD81147.1)	7.77731	8.10855	8.09411	8.10803
246027_at	AT5G21060	NA	homoserine dehydrogenase family protein; similar to AK-HSDH/AK-HSDH II [Arabidopsis thaliana] (TAIR:AT4G19710.2); similar to homoserine dehydrogenase [Glycine max] (GB:AAZ98830.1); contains InterPro domain Homoserine dehydrogenase; (InterPro:IPR001342), homoserine dehydrogenase; similar to AK-HSDH/AK-HSDH II [Arabidopsis thaliana] (TAIR:AT4G19710.2); similar to homoserine dehydrogenase [Glycine m…	8.41782	8.41754	7.94387	8.18323
246028_at	AT5G21170	AKINBETA1, AKINBETA1	5'-AMP-activated protein kinase beta-2 subunit, putative; Identical to SNF1-related protein kinase regulatory subunit beta-1 (AKIN beta1) (AKINB1) (KINB1) [Arabidopsis Thaliana] (GB:Q84VQ1;GB:Q9SCY6); similar to 5'-AMP-activated protein kinase beta-2 subunit, putative [Arabidopsis thaliana] (TAIR:AT4G16360.1); similar to AKIN beta1 [Medicago truncatula] (GB:AAO61676.1); contains InterPro domain 5…	9.58432	9.5859	8.84942	8.43256
246029_at	AT5G21090	NA	leucine-rich repeat protein, putative; similar to leucine-rich repeat family protein [Arabidopsis thaliana] (TAIR:AT3G43740.1); similar to Leucine-rich repeat, plant specific [Medicago truncatula] (GB:ABE82625.1); contains InterPro domain Leucine-rich repeat; (InterPro:IPR001611); contains InterPro domain Leucine-rich repeat, plant specific; (InterPro:IPR007090); contains InterPro domain Leucine …	10.739	10.7528	10.9644	10.9006
246030_at	AT5G21105	NA	L-ascorbate oxidase/ copper ion binding; similar to L-ascorbate oxidase, putative [Arabidopsis thaliana] (TAIR:AT5G21100.1); similar to ascorbate oxidase [Brassica juncea] (GB:AAF20933.1); similar to ascorbate oxidase [Brassica juncea] (GB:AAF20931.1); similar to ascorbate oxidase [Brassica juncea] (GB:AAF20932.1); contains InterPro domain Multicopper oxidase, copper-binding site; (InterPro:IPR00…	8.56201	8.26523	8.51249	8.67669
246031_at	AT5G21160	NA	La domain-containing protein / proline-rich family protein; similar to La domain-containing protein [Arabidopsis thaliana] (TAIR:AT4G35890.1); similar to la related protein -like [Oryza sativa (japonica cultivar-group)] (GB:BAD81188.1); similar to Os01g0266000 [Oryza sativa (japonica cultivar-group)] (GB:NP_001042674.1); contains InterPro domain RNA-binding protein Lupus La; (InterPro:IPR006630)	8.24067	8.31577	8.38282	8.25611
246032_s_at	NA	NA	NA	4.01811	3.996	3.95505	3.97432
246033_at	AT5G08280	HEMC	Encodes a protein with porphobilinogen deaminase activity. This protein is targeted to the chloroplast.	11.7175	11.8406	8.59879	8.59521
246034_at	AT5G08350	NA	GRAM domain-containing protein / ABA-responsive protein-related; similar to GRAM domain-containing protein / ABA-responsive protein-related [Arabidopsis thaliana] (TAIR:AT5G23370.1); similar to Os02g0636700 [Oryza sativa (japonica cultivar-group)] (GB:NP_001047525.1); similar to Avr9/Cf-9 rapidly elicited protein 140 [Nicotiana tabacum] (GB:AAV92899.1); similar to Os04g0526800 [Oryza sativa (japo…	8.60998	8.36148	9.63844	8.44113
246035_at	AT5G08300	NA	succinyl-CoA ligase (GDP-forming) alpha-chain, mitochondrial, putative / succinyl-CoA synthetase, alpha chain, putative / SCS-alpha, putative; Identical to Succinyl-CoA ligase [GDP-forming] subunit alpha-1, mitochondrial precursor (EC 6.2.1.4) (Succinyl-CoA synthetase subunit alpha-1) (SCS- alpha-1) [Arabidopsis Thaliana] (GB:P68209;GB:O82661;GB:P53586); similar to succinyl-CoA ligase (GDP-formin…	10.2412	10.2468	11.5017	11.6045
246036_at	AT5G08370	AGAL2, AtAGAL2	ATAGAL2 (ARABIDOPSIS THALIANA ALPHA-GALACTOSIDASE 2); alpha-galactosidase; similar to ATAGAL1 (ARABIDOPSIS THALIANA ALPHA-GALACTOSIDASE 1), alpha-galactosidase [Arabidopsis thaliana] (TAIR:AT5G08380.1); similar to acid alpha galactosidase 2 [Cucumis sativus] (GB:ABC88435.1); contains InterPro domain Glycoside hydrolase, family 27; (InterPro:IPR002241); contains InterPro domain Glycoside hydrolase…	8.49534	8.77196	7.16029	7.496
246037_at	AT5G19420	NA	zinc finger protein, putative / regulator of chromosome condensation (RCC1) family protein; similar to zinc finger protein, putative / regulator of chromosome condensation (RCC1) family protein [Arabidopsis thaliana] (TAIR:AT5G42140.1); similar to zinc finger protein (PRAF1) / regulator of chromosome condensation (RCC1) family protein [Arabidopsis thaliana] (TAIR:AT1G76950.1); similar to Ran GTPa…	6.1131	6.10283	6.44489	6.45739
246038_s_at	NA	NA	NA	6.45928	6.95738	5.40644	5.48977
246039_at	AT5G19480	NA	similar to unknown protein [Arabidopsis thaliana] (TAIR:AT5G12230.1); similar to expressed protein [Oryza sativa (japonica cultivar-group)] (GB:ABG22085.1); similar to Os12g0614000 [Oryza sativa (japonica cultivar-group)] (GB:NP_001067267.1)	8.23575	8.03769	8.10404	7.93013
246040_at	AT5G19370	NA	rhodanese-like domain-containing protein / PPIC-type PPIASE domain-containing protein; similar to CNX5 (SIRTINOL RESISTANT 1), Mo-molybdopterin cofactor sulfurase [Arabidopsis thaliana] (TAIR:AT5G55130.2); similar to PpiC-type peptidyl-prolyl cis-trans isomerase; Rhodanese-like [Medicago truncatula] (GB:ABE77684.1); contains InterPro domain Rhodanese-like; (InterPro:IPR001763); contains InterPro …	10.4117	10.5254	8.81383	8.82876
246041_at	AT5G19290	NA	esterase/lipase/thioesterase family protein; similar to esterase/lipase/thioesterase family protein [Arabidopsis thaliana] (TAIR:AT5G14980.1); similar to Os01g0317800 [Oryza sativa (japonica cultivar-group)] (GB:NP_001042883.1); similar to hydrolase, alpha/beta fold family protein, putative, expressed [Oryza sativa (japonica cultivar-group)] (GB:ABB46702.1); similar to Alpha/beta hydrolase [Medic…	9.5377	9.79635	8.35478	8.46175
246042_at	AT5G19440	NA	similar to Eucalyptus gunnii alcohol dehydrogenase of unknown physiological function (GI:1143445), apple tree, PIR:T16995; NOT a cinnamyl-alcohol dehydrogenase	9.72703	9.73822	11.4669	11.792
246043_at	AT5G19380	CLT1	similar to unknown protein [Arabidopsis thaliana] (TAIR:AT5G12170.2); similar to conserved hypothetical protein [Medicago truncatula] (GB:ABE77682.1)	6.67407	6.79848	6.86817	7.10762
246044_at	AT5G19450	CDPK19, CPK8	calcium-dependent protein kinase (CDPK19) mRNA, complete, calcium-dependent protein kinase (CDPK19) mRNA, complete	8.50015	8.45664	8.81329	8.77728
246045_at	AT5G19430	NA	zinc finger (C3HC4-type RING finger) family protein; similar to zinc finger (C3HC4-type RING finger) family protein [Arabidopsis thaliana] (TAIR:AT5G12310.1); similar to Os01g0954400 [Oryza sativa (japonica cultivar-group)] (GB:NP_001045432.1); contains InterPro domain Zinc finger, RING-type; (InterPro:IPR001841)	7.71375	7.77732	6.87775	6.58414
246046_at	AT5G28860	NA	similar to unknown protein [Arabidopsis thaliana] (TAIR:AT2G01031.1)	4.51535	4.60013	4.02997	4.17751
246047_at	AT5G28870	NA	pseudogene, hypothetical protein	4.6083	4.70959	3.99752	3.87282
246048_at	AT5G28880	NA	pseudogene, hypothetical protein	3.86692	3.8156	3.36373	3.51306
246049_at	AT5G28890	NA	DNA binding; similar to DNA binding [Arabidopsis thaliana] (TAIR:AT4G01980.1); similar to hypothetical protein 24.t00018 [Brassica oleracea] (GB:ABD64940.1); contains InterPro domain Homeodomain-like; (InterPro:IPR009057); contains InterPro domain Myb, DNA-binding; (InterPro:IPR001005)	4.45083	4.32688	4.02014	4.35297
246050_s_at	NA	NA	NA	9.63471	9.63566	9.86388	9.77326
246051_at	AT5G28840	GME	Encodes a protein with GDP-D-mannose 3',5'-epimerase activity. The enzyme is involved in ascorbate biosynthesis. It catalyzes the conversion of GDP-D-mannose to GDP-L-galactose.	11.4396	11.0604	9.70591	9.59222
246052_at	NA	NA	NA	5.37827	5.04807	5.22768	5.21963
246053_at	AT5G08340	NA	riboflavin biosynthesis protein-related; similar to riboflavin biosynthesis protein-related [Arabidopsis thaliana] (TAIR:AT5G23330.1); similar to unknow protein [Oryza sativa (japonica cultivar-group)] (GB:AAO72379.1); similar to Os03g0801700 [Oryza sativa (japonica cultivar-group)] (GB:NP_001051594.1); similar to riboflavin biosynthesis protein, putative, expressed [Oryza sativa (japonica cultiv…	7.58946	7.49922	6.24852	6.32844
246054_at	AT5G08360	NA	similar to unknown protein [Arabidopsis thaliana] (TAIR:AT5G23380.1); similar to Protein of unknown function DUF789 [Medicago truncatula] (GB:ABE84405.1); similar to Os10g0494000 [Oryza sativa (japonica cultivar-group)] (GB:NP_001064942.1); similar to Protein of unknown function DUF789 [Medicago truncatula] (GB:ABE84958.1); contains InterPro domain Protein of unknown function DUF789; (InterPro:IP…	5.90678	5.4885	6.30857	6.94227
246055_at	AT5G08380	AGAL1, AtAGAL1	ATAGAL1 (ARABIDOPSIS THALIANA ALPHA-GALACTOSIDASE 1); alpha-galactosidase; similar to ATAGAL2 (ARABIDOPSIS THALIANA ALPHA-GALACTOSIDASE 2), alpha-galactosidase [Arabidopsis thaliana] (TAIR:AT5G08370.2); similar to acid alpha galactosidase 1 [Cucumis sativus] (GB:ABC55266.1); similar to alpha-galactosidase 1 [Pisum sativum] (GB:CAF34023.1); similar to alpha-galactosidase [Carica papaya] (GB:AAP040…	7.56091	7.82378	7.5379	7.14442
246056_at	AT5G08390	NA	similar to transducin family protein / WD-40 repeat family protein [Arabidopsis thaliana] (TAIR:AT5G23430.1); similar to Os04g0677700 [Oryza sativa (japonica cultivar-group)] (GB:NP_001054267.1); similar to H0801D08.1 [Oryza sativa (indica cultivar-group)] (GB:CAJ86243.1); similar to H0402C08.11 [Oryza sativa (indica cultivar-group)] (GB:CAJ86235.1); contains InterPro domain WD-40 repeat; (InterP…	7.93637	8.08639	8.31799	8.29162
246057_at	AT5G08400	NA	similar to oxidoreductase/ transition metal ion binding [Arabidopsis thaliana] (TAIR:AT4G29400.1); similar to unknown protein [Oryza sativa (japonica cultivar-group)] (GB:BAD23058.1); similar to Os02g0827600 [Oryza sativa (japonica cultivar-group)] (GB:NP_001048595.1)	8.33065	8.49137	6.50712	6.5514
246058_at	AT5G08430	NA	SWIB complex BAF60b domain-containing protein / plus-3 domain-containing protein / GYF domain-containing protein; Identical to Protein At5g08430 [Arabidopsis Thaliana] (GB:Q9FT92); similar to zinc finger (C3HC4 type RING finger) family protein [Arabidopsis thaliana] (TAIR:AT5G63700.1); similar to CPRF interacting protein [Petroselinum crispum] (GB:CAC00636.1); similar to Os01g0884500 [Oryza sativ…	8.05879	7.91709	7.90878	7.9477
246059_at	AT5G08450	NA	similar to unknown protein [Arabidopsis thaliana] (TAIR:AT3G28770.1); similar to Os07g0477500 [Oryza sativa (japonica cultivar-group)] (GB:NP_001059629.1); similar to conserved hypothetical protein [Medicago truncatula] (GB:ABE80313.1); contains domain LCCL domain (SSF69848)	7.38339	7.41315	7.51325	7.59955
246060_at	AT5G08420	NA	similar to NAP57 (ARABIDOPSIS THALIANA HOMOLOGUE OF NAP57) [Arabidopsis thaliana] (TAIR:AT3G57150.1); similar to rev protein (42.9 kD)-like [Oryza sativa (japonica cultivar-group)] (GB:BAD82278.1); similar to Os10g0452800 [Oryza sativa (japonica cultivar-group)] (GB:NP_001064737.1); contains domain Eukaryotic type KH-domain (KH-domain type I) (SSF54791); contains domain Gametocyte protein Pfg27 (…	8.6303	8.47929	8.14731	7.99449
246061_at	AT5G19320	RANGAP2	Encodes RAN GTPase activating protein 2. The protein is localized to the nuclear envelope during interphase.	6.6786	6.79867	7.7524	7.60535
246062_at	AT5G19330	ARIA, ARIA	armadillo/beta-catenin repeat family protein / BTB/POZ domain-containing protein; similar to armadillo/beta-catenin repeat family protein / BTB/POZ domain-containing protein [Arabidopsis thaliana] (TAIR:AT5G13060.1); similar to Neural adherens junction protein Plakophilin and related Armadillo repeat proteins (ISS) [Ostreococcus tauri] (GB:CAL58178.1); similar to Os05g0398100 [Oryza sativa (japon…	8.95914	8.77118	9.20352	9.06759
246063_at	AT5G19340	NA	similar to unknown protein [Arabidopsis thaliana] (TAIR:AT3G05980.1); similar to hypothetical protein DDBDRAFT_0217565 [Dictyostelium discoideum AX4] (GB:XP_644217.1)	6.53328	6.26504	8.0546	8.06606
246064_at	AT5G19350	NA	RNA-binding protein 45 (RBP45), putative; similar to ATRBP45A (RNA-BINDING PROTEIN 45A), RNA binding [Arabidopsis thaliana] (TAIR:AT5G54900.1); similar to ATRBP45B, RNA binding [Arabidopsis thaliana] (TAIR:AT1G11650.2); similar to RNA-binding re (GB:ABE90872.1); contains InterPro domain Nucleotide-binding, alpha-beta plait; (InterPro:IPR012677); contains InterPro domain RNA-binding region RNP-1 (…	9.17391	9.00439	9.01521	8.9691
246065_at	AT5G19360	CPK34	member of Calcium Dependent Protein Kinase	3.87398	3.7297	3.849	3.8983
246066_at	AT5G19400	SMG7	similar to binding [Arabidopsis thaliana] (TAIR:AT1G28260.2); similar to putative cytokinin inducibl protein [Oryza sativa (japonica cultivar-group)] (GB:AAQ56453.1); similar to Os08g0305300 [Oryza sativa (japonica cultivar-group)] (GB:NP_001061501.1); contains domain SMG-7 (SUPPRESSOR WITH MORPHOLOGICAL EFFECT ON GENITALIA PROTEIN 7) (PTHR15696); contains domain TPR-like (SSF48452)	6.8883	6.94489	7.40365	7.33428
246067_at	AT5G19410	NA	ABC transporter family protein; Identical to Probable white-brown complex homolog protein 24 (WBC24) [Arabidopsis Thaliana] (GB:Q3E9B8); similar to ABC transporter family protein [Arabidopsis thaliana] (TAIR:AT5G52860.1); similar to AAA ATPase [Medicago truncatula] (GB:ABE80962.1); contains InterPro domain ABC-2 type transporter; (InterPro:IPR013525); contains InterPro domain AAA ATPase; (InterPr…	4.97306	4.84342	6.4	7.23483
246068_at	AT5G20290	NA	40S ribosomal protein S8 (RPS8A); Identical to 40S ribosomal protein S8-1 (RPS8A) [Arabidopsis Thaliana] (GB:Q93VG5); similar to 40S ribosomal protein S8 (RPS8B) [Arabidopsis thaliana] (TAIR:AT5G59240.1); similar to Os04g0349500 [Oryza sativa (japonica cultivar-group)] (GB:NP_001052526.1); similar to 40S ribosomal protein S8 (GB:Q08069); contains InterPro domain Ribosomal protein S8E; (InterPro:I…	13.017	12.9058	13.5484	13.5599
246069_at	AT5G20220	NA	zinc knuckle (CCHC-type) family protein; similar to zinc knuckle (CCHC-type) family protein [Arabidopsis thaliana] (TAIR:AT5G52380.1); similar to universal minicircle sequence binding protein (UMSBP), putative [Leishmania major] (GB:CAJ09119.1); similar to DNA-binding protein HEXBP (Hexamer-binding protein) (GB:Q04832); similar to Os01g0715000 [Oryza sativa (japonica cultivar-group)] (GB:NP_00104…	8.51616	7.78038	5.05376	4.93084
246070_at	AT5G20160	NA	ribosomal protein L7Ae/L30e/S12e/Gadd45 family protein; similar to ribosomal protein L7Ae/L30e/S12e/Gadd45 family protein [Arabidopsis thaliana] (TAIR:AT4G22380.1); similar to Os03g0241200 [Oryza sativa (japonica cultivar-group)] (GB:NP_001049514.1); similar to ribosomal protein L7 [Hyacinthus orientalis] (GB:AAT08750.1); contains InterPro domain High mobility group-like nuclear protein; (InterPr…	10.3813	10.3757	11.2705	11.0693
246071_at	AT5G20150	ATSPX1, SPX1	SPX (SYG1/Pho81/XPR1) domain-containing protein; similar to SPX (SYG1/Pho81/XPR1) domain-containing protein [Arabidopsis thaliana] (TAIR:AT2G26660.1); similar to Os06g0603600 [Oryza sativa (japonica cultivar-group)] (GB:NP_001058013.1); similar to IDS4-like protein [Solanum lycopersicum] (GB:CAG29394.1); contains InterPro domain SPX, N-terminal; (InterPro:IPR004331), SPX (SYG1/Pho81/XPR1) domain-…	8.44212	8.90942	8.30492	8.34929
246072_at	AT5G20240	PI	Floral homeotic gene encoding a MADS domain transcription factor. Required for the specification of petal and stamen identities.	4.09873	4.20627	4.53879	4.22343
246073_at	AT5G20180	NA	ribosomal protein L36 family protein; similar to Os03g0811800 [Oryza sativa (japonica cultivar-group)] (GB:NP_001051675.1); similar to Ribosomal protein L36 [Lactobacillus reuteri 100-23] (GB:ZP_01275107.1); contains InterPro domain Ribosomal protein L36; (InterPro:IPR000473)	9.62211	9.69274	9.96321	10.0426
246074_at	AT5G20130	NA	similar to unknown protein [Oryza sativa (japonica cultivar-group)] (GB:BAD46213.1); similar to Os09g0568100 [Oryza sativa (japonica cultivar-group)] (GB:NP_001063968.1)	8.99186	8.9066	7.62147	7.33909
246075_at	AT5G20410	ATMGD2, MGD2	Encodes a type B monogalactosyldiacylglycerol (MGDG) synthase. Strongly induced by phosphate deprivation, and in non-photosynthetic tissues, Encodes a type B monogalactosyldiacylglycerol (MGDG) synthase. Strongly induced by phosphate deprivation, and in non-photosynthetic tissues	5.03666	5.72274	4.41378	4.51939
246076_at	AT5G20280	ATSPS1F, SPS1F	Encodes a protein with putative sucrose-phosphate synthase activity., Encodes a protein with putative sucrose-phosphate synthase activity.	9.07302	9.38499	8.08111	8.5514
246077_at	AT5G20420	CHR42	CHR42 (chromatin remodeling 42); ATP binding / DNA binding / helicase; similar to CHR38 (chromatin remodeling 38), ATP binding / DNA binding / helicase [Arabidopsis thaliana] (TAIR:AT3G42670.1); similar to SNF2-related; ATP-requiring DNA helicase RecQ [Medicago truncatula] (GB:ABE84873.1); contains InterPro domain DEAD/DEAH box helicase, N-terminal; (InterPro:IPR011545); contains InterPro domain …	3.73353	3.6769	3.69094	3.52619
246078_s_at	NA	NA	NA	3.73664	3.90267	3.9955	4.00661
246079_at	AT5G20450	NA	motor; similar to XIK (Myosin-like protein XIK), motor/ protein binding [Arabidopsis thaliana] (TAIR:AT5G20490.1); similar to myosin XI [Nicotiana tabacum] (GB:BAD72949.1); contains InterPro domain Dilute; (InterPro:IPR002710)	5.85299	6.02449	5.42515	5.42733
246080_at	AT5G20460	NA	unknown protein	4.42695	4.34833	4.30159	4.4524
246081_s_at	NA	NA	NA	8.10423	8.20064	9.18138	9.22033
246082_at	AT5G20480	EFR	Encodes a predicted leucine-rich repeat receptor kinase (LRR-RLK). Functions as the receptor for bacterial PAMP (pathogen associated molecular patterns) EF-Tu.	5.1868	5.14282	3.88775	4.0464
246083_at	NA	NA	NA	5.94864	5.96742	5.72327	5.81938
246084_at	NA	NA	NA	4.39661	4.39663	4.7088	4.7618
246085_at	AT5G20540	ATBRXL4, BRX-LIKE4, BRXL4	Belongs to five-member BRX gene family. Arabidopsis BRX genes share high levels of similarity among each others, with several conserved domains. The most distinct is BRX domain - highly conserved in all BRX genes among distantly related species. This protein-protein interaction domain is required and sufficient for BRX activity., Belongs to five-member BRX gene family. Arabidopsis BRX genes share…	6.08512	5.55017	6.57196	7.04877
246086_at	AT5G20560	NA	beta-1,3-glucanase, putative; similar to BETAG4 (\beta-1,3-glucanase 4\"), hydrolase, hydrolyzing O-glycosyl compounds [Arabidopsis thaliana] (TAIR:AT5G20330.1); similar to Os01g0801500 [Oryza sativa (japonica cultivar-group)] (GB:NP_001044540.1); similar to beta-1,3-glucanase [Musa x paradisiaca] (GB:ABJ98942.1); contains InterPro domain Glycoside hydrolase, family 17; (InterPro:IPR000490)"	4.46658	4.59219	4.32068	4.32306
246087_at	AT5G20580	NA	similar to unknown protein [Arabidopsis thaliana] (TAIR:AT2G06005.1); similar to Os02g0778300 [Oryza sativa (japonica cultivar-group)] (GB:NP_001048294.1); similar to unknown protein [Oryza sativa (japonica cultivar-group)] (GB:BAD16977.1); contains InterPro domain Prefoldin; (InterPro:IPR009053)	7.35096	7.32578	7.04838	6.97795
246088_at	AT5G20600	NA	similar to unknown [Oryza sativa (japonica cultivar-group)] (GB:AAL87179.1); contains InterPro domain Nucleolar, Nop52; (InterPro:IPR010301)	8.57348	8.27291	9.2575	9.20756
246089_at	AT5G20570	ATRBX1, HRT1, RBX1, ROC1	Encodes a ring-box 1 like protein and component of the SCF ubiquitinization complex mediating auxin responses. Forms a E3 ubiquitin ligase complex with CUL3A and At1g21780.1 a BTB domain protein., Encodes a ring-box 1 like protein and component of the SCF ubiquitinization complex mediating auxin responses. Forms a E3 ubiquitin ligase complex with CUL3A and At1g21780.1 a BTB domain protein., Encod…	9.68393	9.70004	10.3883	10.3198
246090_at	AT5G20520	WAV2	Encodes a Bem46-like protein. WAV2 negatively regulates root bending when roots alter their growth direction. It's not involved in sensing environmental stimuli (e.g. gravity, light, water, touch).	9.11883	8.95907	10.0417	9.74096
246091_at	AT5G20590	TBL5	similar to unknown protein [Arabidopsis thaliana] (TAIR:AT1G60790.1); similar to lustrin A-like [Oryza sativa (japonica cultivar-group)] (GB:BAD35858.1); similar to Os06g0659400 [Oryza sativa (japonica cultivar-group)] (GB:NP_001058264.1); similar to Os06g0207500 [Oryza sativa (japonica cultivar-group)] (GB:NP_001057100.1); contains InterPro domain Protein of unknown function DUF231, plant; (Inte…	8.06789	8.05426	8.19623	8.15134
246092_at	AT5G20500	NA	glutaredoxin, putative; Identical to Glutaredoxin-C4 precursor (AtGrxC4) (GRXC4) [Arabidopsis Thaliana] (GB:Q8LFQ6;GB:Q9M457); similar to glutaredoxin, putative [Arabidopsis thaliana] (TAIR:AT1G77370.1); similar to glutaredoxin [Populus tremula x Populus tremuloides] (GB:AAL90750.1); contains InterPro domain Thioredoxin-like fold; (InterPro:IPR012336); contains InterPro domain Glutaredoxin, eukar…	10.5334	10.6509	11.1424	11.0553
246093_at	AT5G20550	NA	oxidoreductase, 2OG-Fe(II) oxygenase family protein; similar to oxidoreductase, 2OG-Fe(II) oxygenase family protein [Arabidopsis thaliana] (TAIR:AT5G20400.1); similar to ethylene-forming-enzyme-like dioxygenase [Prunus armeniaca] (GB:AAB88878.1); contains InterPro domain 2OG-Fe(II) oxygenase; (InterPro:IPR005123)	4.13301	3.84444	8.13019	8.16906
246094_at	AT5G19300	NA	similar to Os04g0244500 [Oryza sativa (japonica cultivar-group)] (GB:NP_001052303.1); similar to OSJNBa0091C12.1 [Oryza sativa (japonica cultivar-group)] (GB:CAD39923.2); similar to MGC82267 protein [Xenopus laevis] (GB:AAH70663.1); contains InterPro domain Protein of unknown function DUF171; (InterPro:IPR003750)	6.54321	6.4974	7.47757	7.44762
246095_at	AT5G19310	NA	homeotic gene regulator, putative; similar to homeotic gene regulator, putative [Arabidopsis thaliana] (TAIR:AT3G06010.1); similar to PREDICTED: similar to SWI/SNF-related matrix-associated actin-dependent regulator of chromatin a2 isoform b isoform 10 [Canis familiaris] (GB:XP_859981.1); similar to PREDICTED: similar to SWI/SNF-related matrix-associated actin-dependent regulator of chromatin a4 …	7.24022	7.11014	6.54814	6.54339
246096_at	AT5G20330	BETAG4, BETAG4	BETAG4 (\beta-1,3-glucanase 4\"); hydrolase, hydrolyzing O-glycosyl compounds; similar to BG5 (BETA-1,3-GLUCANASE 5), hydrolase, hydrolyzing O-glycosyl compounds [Arabidopsis thaliana] (TAIR:AT5G20340.1); similar to Os01g0801500 [Oryza sativa (japonica cultivar-group)] (GB:NP_001044540.1); similar to beta-1,3-glucanase [Musa x paradisiaca] (GB:ABJ98942.1); contains InterPro domain Glycoside hydro…	3.58177	3.61473	3.50757	3.41313
246097_at	AT5G20270	HHP1	heptahelical transmembrane protein homologous to human adiponectin receptors and progestin receptors	8.70126	8.99918	6.62529	7.30171
246098_at	AT5G20400	NA	encodes a protein whose sequence is similar to flavanone 3 hydroxylase from Malus.	7.33162	6.53601	8.93179	9.11064
246099_at	AT5G20230	ATBCB, BCB, SAG14	Al-stress-induced gene, Al-stress-induced gene, Al-stress-induced gene	11.5567	9.28999	7.08729	6.52029
246100_at	NA	NA	NA	3.22175	3.29322	3.00646	3.05721
246101_at	NA	NA	NA	4.84319	4.83981	4.64755	4.81331
246102_at	AT5G32590	NA	myosin heavy chain-related; similar to myosin heavy chain-related [Arabidopsis thaliana] (TAIR:AT3G30230.1); similar to hypothetical protein 26.t00052 [Brassica oleracea] (GB:ABD65035.1)	3.35839	3.34786	3.40866	3.27767
246103_at	AT5G28640	AN3, ATGIF1, GIF, GIF1	Encodes a protein with similarity to mammalian transcriptional coactivator that is involved in cell proliferation during leaf and flower development. Loss of function mutations have narrow, pointed leaves and narrow floral organs. AN3 interacts with members of the growth regulating factor (GRF) family of transcription factors., Encodes a protein with similarity to mammalian transcriptional coacti…	6.37798	5.95826	7.89086	7.73182
246104_at	AT5G28650	ATWRKY74, WRKY74	member of WRKY Transcription Factor; Group II-d, member of WRKY Transcription Factor; Group II-d	5.24627	5.21714	5.5732	6.27585
246105_at	AT5G28670	NA	pseudogene, similar to putative helicase, predicted helicase proteins, Arabidopsis thaliana; blastp match of 42% identity and 6.8e-154 P-value to GP|14140296|gb|AAK54302.1|AC034258_20|AC034258 putative helicase {Oryza sativa (japonica cultivar-group)}	3.35448	3.32981	3.00162	3.08625
246106_at	AT5G28680	ANX2	protein kinase family protein; similar to protein kinase family protein [Arabidopsis thaliana] (TAIR:AT3G04690.1); similar to protein kinase family protein [Arabidopsis thaliana] (TAIR:AT3G51550.1); similar to Os05g0280700 [Oryza sativa (japonica cultivar-group)] (GB:NP_001055089.1); similar to putative receptor-like protein kinase [Oryza sativa (japonica cultivar-group)] (GB:BAD81103.1); similar…	3.5709	3.42657	3.56175	3.46739
246107_at	AT5G28700	NA	pseudogene, similar to OSJNBa0026J14.30, various predicted proteins, Arabidopsis thaliana and others; blastp match of 57% identity and 1.2e-65 P-value to GP|20146463|dbj|BAB89243.1||AP004231 OSJNBa0026J14.30 {Oryza sativa (japonica cultivar-group)}	3.87937	3.98487	3.7861	3.87695
246108_at	AT5G28630	NA	glycine-rich protein; similar to unknown protein [Arabidopsis thaliana] (TAIR:AT5G28610.1); similar to RPGR [Rattus norve (GB:AAX49610.1)	9.23027	8.65936	7.83147	8.0739
246109_at	AT5G20120	NA	similar to hypothetical protein MtrDRAFT_AC157983g12v2 [Medicago truncatula] (GB:ABE86509.1)	7.79869	7.86974	7.64555	7.71097
246110_at	AT5G20140	NA	SOUL heme-binding family protein; similar to SOUL heme-binding family protein [Arabidopsis thaliana] (TAIR:AT3G10130.1); similar to SOUL heme-binding protein-like [Oryza sativa (ISS) [Ostreococcus tauri] (GB:CAL53297.1); similar to Os06g0597900 [Oryza sativa (japonica cultivar-group)] (GB:NP_001057992.1); contains InterPro domain SOUL heme-binding protein; (InterPro:IPR006917)	9.55913	9.56959	6.17705	6.43318
246111_at	AT5G20170	NA	similar to IMP dehydrogenase/GMP reductase [Medicago truncatula] (GB:ABE86508.1)	7.44934	7.44071	7.57041	7.56197
246112_at	AT5G20200	NA	nucleoporin-related; similar to unknown protein [Arabidopsis thaliana] (TAIR:AT3G10650.1); similar to Leishmania major strain Friedlin proteophosphoglycan ppg4 [Leishmania major strain Friedlin] (GB:XP_843162.1)	6.64545	6.5979	7.04446	7.13827
246113_at	NA	NA	NA	4.16755	4.32249	3.63241	3.91007
246114_at	AT5G20250	DIN10	encodes a member of glycosyl hydrolase family 36. Expression is induced within 3 hours of dark treatment, in senescing leaves and treatment with exogenous photosynthesis inhibitor. Induction of gene expression was suppressed in excised leaves supplied with sugar. The authors suggest that the gene's expression pattern is responding to the level of sugar in the cell.	12.6905	12.4419	12.5964	12.0071
246115_at	AT5G20300	NA	GTP binding; similar to ATTOC120 (Arabidopsis thaliana translocon outer complex protein 120), GTP binding / protein translocase [Arabidopsis thaliana] (TAIR:AT3G16620.1); similar to AIG1 [Medicago truncatula] (GB:ABE78362.1); contains InterPro domain GTP-binding protein, HSR1-related; (InterPro:IPR002917), GTP binding; similar to ATTOC120 (Arabidopsis thaliana translocon outer complex protein 120…	8.27858	8.13478	7.78784	7.8309
246116_at	AT5G20310	NA	similar to kinase [Arabidopsis thaliana] (TAIR:AT2G24370.1); similar to Protein kinase; UspA [Medicago truncatula] (GB:ABE79207.1); contains domain no description (G3D.3.40.50.1420); contains domain Adenine nucleotide alpha hydrolases-like (SSF52402)	4.07191	3.96377	3.9432	4.05337
246117_at	AT5G20320	ATDCL4, DCL4	Encodes an RNase III-like enzyme that catalyzes processing of trans-acting small interfering RNA precursors in a distinct small RNA biogenesis pathway. The protein is also involved in the production of 21-nt primary siRNAs from both inverted-repeat constructs and endogenous sequences, as well as the RDR6-dependent 21-nt secondary siRNAs involved in long-range cell-to-cell signaling. It binds DRB4…	6.75917	6.73527	6.96591	7.06299
246118_at	AT5G20340	BG5	Encodes a putative beta 1,3-glucanase.	3.43308	3.5437	3.42998	3.39534
246119_at	AT5G20350	TIP1	Encodes a protein containing ankyrin and DHHC-CRD domain. Acts to restrict the size of the swelling that forms at the beginning of root hair cell growth, possibly by a mechanism that requires RHD1. Mutant displays defects in both root hair and pollen tube growth.	9.25035	9.27337	9.74306	9.56448
246120_at	AT5G20360	NA	octicosapeptide/Phox/Bem1p (PB1) domain-containing protein / tetratricopeptide repeat (TPR)-containing protein; similar to octicosapeptide/Phox/Bem1p (PB1) domain-containing protein / tetratricopeptide repeat (TPR)-containing protein [Arabidopsis thaliana] (TAIR:AT4G32070.1); similar to Os08g0296900 [Oryza sativa (japonica cultivar-group)] (GB:NP_001061478.1); similar to putative octicosapeptide/…	6.73944	6.58633	6.81441	6.69036
246121_at	AT5G20370	NA	serine-rich protein-related; similar to serine-rich protein-related [Arabidopsis thaliana] (TAIR:AT5G11090.1); similar to CTV.15 [Poncirus trifoliata] (GB:AAN62344.1)	4.11475	4.23199	3.95697	4.14177
246122_at	AT5G20380	PHT4;5	transporter-related; similar to ANTR2 (anion transporter 2), organic anion transporter [Arabidopsis thaliana] (TAIR:AT4G00370.1); similar to Major facilitator superfamily MFS_1 [Medicago truncatula] (GB:ABE87274.1); contains InterPro domain Major facilitator superfamily; (InterPro:IPR007114); contains InterPro domain Major facilitator superfamily MFS_1; (InterPro:IPR011701)	9.18356	8.91467	6.98554	7.04651
246123_at	AT5G20390	NA	beta-1,3-glucanase, putative; similar to BETAG4 (\beta-1,3-glucanase 4\"), hydrolase, hydrolyzing O-glycosyl compounds [Arabidopsis thaliana] (TAIR:AT5G20330.1); similar to BG5 (BETA-1,3-GLUCANASE 5), hydrolase, hydrolyzing O-glycosyl compounds [Arabidopsis thaliana] (TAIR:AT5G20340.1); similar to beta-1,3-glucanase [Musa acuminata] (GB:AAF08679.1); similar to Os01g0801500 [Oryza sativa (japonica…	3.57385	3.58117	3.44142	3.42612
246124_at	AT5G20060	NA	carboxylic ester hydrolase; similar to phospholipase/carboxylesterase family protein [Arabidopsis thaliana] (TAIR:AT1G52700.1); similar to putative lysophospholipase 2 [Oryza sativa (japonica cultivar-group)] (GB:BAB62566.1); contains InterPro domain Phospholipase/Carboxylesterase; (InterPro:IPR003140), phospholipase/carboxylesterase family protein; similar to phospholipase/carboxylesterase famil…	10.3906	10.3254	10.0134	10.1705
246125_at	AT5G19875	NA	similar to oxidoreductase/ transition metal ion binding [Arabidopsis thaliana] (TAIR:AT2G31940.1); similar to conserved hypothetical protein [Medicago truncatula] (GB:ABE77569.1)	6.06211	5.7924	6.65565	6.75196
246126_at	AT5G20070	ATNUDT19, ATNUDX19, NUDX19	ATNUDT19 (Arabidopsis thaliana Nudix hydrolase homolog 19); hydrolase; Identical to Probable NADH pyrophosphatase NUDT19, chloroplast precursor (EC 3.6.1.22) (Nudix hydrolase 19) (AtNUDT19) (NUDT19) [Arabidopsis Thaliana] (GB:Q94A82); similar to Isopentenyl-diphosphate delta-isomerase, type 1 [Medicago truncatula] (GB:ABE86498.1); contains InterPro domain NUDIX hydrolase; (InterPro:IPR000086), AT…	8.5367	8.49082	8.63608	8.69285
246127_s_at	NA	NA	NA	3.99657	3.957	3.55545	3.5504
246128_at	AT5G32540	NA	pseudogene, hypothetical protein, predicted proteins, Arabidopsis thaliana similar to hypothetical protein GI:4263830 from (Arabidopsis thaliana) (similar to MYOSIN HEAVY CHAIN (Encephalitozoon cuniculi) GI:19074177) similar to hypothetical protein GI:4263830 from (Arabidopsis thaliana) (similar to MYOSIN HEAVY CHAIN (Encephalitozoon cuniculi) GI:19074177) (similar to MYOSIN HEAVY CHAIN (Encephal…	4.10203	4.21893	4.09542	3.93084
246129_at	NA	NA	NA	3.52479	3.56169	3.45556	3.62159
246130_at	AT5G32540	NA	pseudogene, hypothetical protein, predicted proteins, Arabidopsis thaliana similar to hypothetical protein GI:4263830 from (Arabidopsis thaliana) (similar to MYOSIN HEAVY CHAIN (Encephalitozoon cuniculi) GI:19074177) similar to hypothetical protein GI:4263830 from (Arabidopsis thaliana) (similar to MYOSIN HEAVY CHAIN (Encephalitozoon cuniculi) GI:19074177) (similar to MYOSIN HEAVY CHAIN (Encephal…	4.14251	3.88121	3.64078	3.79763
246131_at	AT5G20990	B73, CHL6, CNX, CNX1, SIR4	Involved in molybdenum cofactor (Moco) biosynthesis, inserting Mo into Molybdopterin. sir loss-of-function mutants are resistant to sirtinol, a modulator of auxin signaling., Involved in molybdenum cofactor (Moco) biosynthesis, inserting Mo into Molybdopterin. sir loss-of-function mutants are resistant to sirtinol, a modulator of auxin signaling., Involved in molybdenum cofactor (Moco) biosynthes…	8.96932	8.87	9.4011	9.41568
246132_at	AT5G20850	ATRAD51, RAD51	Encodes a homolog of yeast RAD51. Its mRNA is most abundant in early flower buds and is expressed at high levels in exponentially growing cells in suspension cultures and is induced in response to gamma radiation., Encodes a homolog of yeast RAD51. Its mRNA is most abundant in early flower buds and is expressed at high levels in exponentially growing cells in suspension cultures and is induced in…	5.42725	5.78054	5.31184	5.58911
246133_at	AT5G20960	AAO1, AO1, AOalpha, AT-AO1, ATAO, AtAO1	Encodes aldehyde oxidase AA01., Encodes aldehyde oxidase AA01., Encodes aldehyde oxidase AA01., Encodes aldehyde oxidase AA01., Encodes aldehyde oxidase AA01., Encodes aldehyde oxidase AA01.	7.32417	6.39089	10.0403	10.0004
246134_at	AT5G20930	TSL	Nuclear serine/threonine protein kinase that requires a coiled-coil region for oligomerization and catalytic activity. Required for leaf and flower development. Expression localized to the developing style by stage 13.	6.74918	6.83764	7.42657	7.31614
246135_at	AT5G20885	NA	zinc finger (C3HC4-type RING finger) family protein; similar to zinc finger (C3HC4-type RING finger) family protein [Arabidopsis thaliana] (TAIR:AT3G43430.1); similar to RING-H2 protein [Medicago sativa] (GB:AAN32654.1); similar to Os04g0579200 [Oryza sativa (japonica cultivar-group)] (GB:NP_001053644.1); contains InterPro domain Zinc finger, RING-type; (InterPro:IPR001841)	7.4995	7.67457	9.02894	9.17965
246136_at	AT5G28470	NA	transporter; similar to proton-dependent oligopeptide transport (POT) family protein [Arabidopsis thaliana] (TAIR:AT1G69870.1); similar to nitrate transporter NRT1-5 [Glycine max] (GB:BAB19760.1); similar to Os01g0913300 [Oryza sativa (japonica cultivar-group)] (GB:NP_001045170.1); contains InterPro domain TGF-beta receptor, type I/II extracellular region; (InterPro:IPR000109); contains InterPro …	4.0564	4.1847	3.70435	3.85064
246137_at	AT5G28490	LSH1	LSH1 (LIGHT-DEPENDENT SHORT HYPOCOTYLS 1); similar to unknown protein [Arabidopsis thaliana] (TAIR:AT3G04510.1); similar to Ribulose bisphosphate carboxylase, large chain [Medicago truncatula] (GB:ABE90860.1); contains InterPro domain Protein of unknown function DUF640; (InterPro:IPR006936)	5.4617	5.54859	4.69053	5.15473
246138_at	AT5G19870	NA	similar to unknown protein [Arabidopsis thaliana] (TAIR:AT1G55230.1); similar to Os09g0444900 [Oryza sativa (japonica cultivar-group)] (GB:NP_001063301.1); similar to Os08g0462800 [Oryza sativa (japonica cultivar-group)] (GB:NP_001061987.1); similar to plant viral-response family protein-like [Oryza sativa (japonica cultivar-group)] (GB:BAD38318.1); contains InterPro domain Protein of unknown fun…	3.71022	3.60673	4.94208	5.13472
246139_at	AT5G19900	NA	PRLI-interacting factor, putative; similar to unknown protein [Arabidopsis thaliana] (TAIR:AT2G22795.1); similar to PRLI-interacting factor A [Medicago truncatula] (GB:ABE81556.1)	7.45857	7.5108	7.98684	7.99291
246140_at	AT5G19910	MED31	SOH1 family protein; Identical to Probable mediator complex subunit SOH1 [Arabidopsis Thaliana] (GB:Q8VYB1); similar to Os10g0564100 [Oryza sativa (japonica cultivar-group)] (GB:NP_001065408.1); similar to Os07g0164600 [Oryza sativa (japonica cultivar-group)] (GB:NP_001058961.1); similar to hypothetical protein DDBDRAFT_0186404 [Dictyostelium discoideum AX4] (GB:XP_638330.1); contains InterPro do…	6.80875	6.92948	7.15179	6.98426
246141_at	AT5G19920	NA	transducin family protein / WD-40 repeat family protein; similar to WD-40 repeat family protein [Arabidopsis thaliana] (TAIR:AT5G50970.1); similar to WD40-like [Medicago truncatula] (GB:ABE80202.1); contains InterPro domain WD-40 repeat; (InterPro:IPR001680); contains InterPro domain WD40-like; (InterPro:IPR011046)	5.71428	6.10954	6.26558	6.307
246142_at	AT5G19970	NA	similar to unknown protein [Oryza sativa (japonica cultivar-group)] (GB:BAD68019.1); similar to Os01g0647000 [Oryza sativa (japonica cultivar-group)] (GB:NP_001043709.1)	5.90439	4.82948	9.15319	8.46157
246143_at	AT5G19980	GONST4	integral membrane family protein; similar to integral membrane family protein [Arabidopsis thaliana] (TAIR:AT1G76340.1); similar to integral membrane protein-like [Oryza sativa (japonica cultivar-group)] (GB:BAD33996.1); similar to Os08g0203900 [Oryza sativa (japonica cultivar-group)] (GB:NP_001061227.1); contains InterPro domain UAA transporter; (InterPro:IPR013657)	7.88053	8.18326	9.12154	9.01901
246144_at	AT5G20110	NA	dynein light chain, putative; similar to dynein light chain type 1 family protein [Arabidopsis thaliana] (TAIR:AT1G23220.1); similar to dynein light chain [Vicia faba] (GB:BAD99112.1); similar to Os01g0555600 [Oryza sativa (japonica cultivar-group)] (GB:NP_001043322.1); contains InterPro domain Dynein light chain, type 1; (InterPro:IPR001372)	6.74518	6.64928	6.63634	6.79945
246145_at	AT5G19880	NA	peroxidase, putative; Identical to Peroxidase 58 precursor (EC 1.11.1.7) (Atperox P58) (ATP42) (PER58) [Arabidopsis Thaliana] (GB:P59120); similar to peroxidase, putative [Arabidopsis thaliana] (TAIR:AT5G06720.1); similar to peroxidase [Solanum lycopersicum] (GB:CAA50597.1); contains InterPro domain Haem peroxidase; (InterPro:IPR010255); contains InterPro domain Haem peroxidase, plant/fungal/bact…	3.55991	3.65581	3.60593	3.8066
246146_at	AT5G20050	NA	protein kinase family protein; similar to lectin protein kinase family protein [Arabidopsis thaliana] (TAIR:AT4G32300.1); similar to Protein kinase [Medicago truncatula] (GB:ABE92612.1); contains InterPro domain Protein kinase-like; (InterPro:IPR011009); contains InterPro domain Protein kinase; (InterPro:IPR000719); contains InterPro domain Serine/threonine protein kinase, active site; (InterPro:…	9.39053	9.1652	9.43097	9.29804
246147_s_at	NA	NA	NA	9.60296	9.50194	10.1214	10.1252
246148_at	AT5G19960	NA	RNA recognition motif (RRM)-containing protein; similar to glycine-rich RNA-binding protein, putative [Arabidopsis thaliana] (TAIR:AT1G60650.2); similar to cold inducible RNA binding protein [Danio rerio] (GB:CAK04928.1); similar to cold inducible RNA binding protein [Danio rerio] (GB:CAK04927.1); contains InterPro domain Nucleotide-binding, alpha-beta plait; (InterPro:IPR012677); contains InterP…	7.17324	7.10189	7.65729	7.60916
246149_at	AT5G19890	NA	peroxidase, putative; Identical to Peroxidase 59 precursor (EC 1.11.1.7) (Atperox P59) (Peroxidase N) (ATPN) (PER59) [Arabidopsis Thaliana] (GB:Q39034); similar to peroxidase, putative [Arabidopsis thaliana] (TAIR:AT5G06730.1); similar to Peroxidase N precursor (Neutral peroxidase) (GB:Q42517); contains InterPro domain Haem peroxidase; (InterPro:IPR010255); contains InterPro domain Haem peroxidas…	3.87547	3.94756	6.55161	4.51582
246150_at	AT5G19930	NA	integral membrane family protein; similar to integral membrane family protein [Arabidopsis thaliana] (TAIR:AT1G78620.1); similar to hypothetical protein [Oryza sativa (japonica cultivar-group)] (GB:BAD67826.1); similar to Os01g0178200 [Oryza sativa (japonica cultivar-group)] (GB:NP_001042190.1); similar to Os01g0507300 [Oryza sativa (japonica cultivar-group)] (GB:NP_001043151.1); contains InterPr…	7.45518	7.56789	9.10978	9.03519
246151_at	AT5G19950	NA	similar to unknown protein [Arabidopsis thaliana] (TAIR:AT1G72080.1); similar to unknown protein [Oryza sativa (japonica cultivar-group)] (GB:BAD67825.1); contains domain FAMILY NOT NAMED (PTHR13681); contains domain gb def: Hypothetical protein At5g19950 (PTHR13681:SF2), similar to unknown protein [Arabidopsis thaliana] (TAIR:AT5G63540.1); similar to unknown protein [Arabidopsis thaliana] (TAIR:…	5.81021	5.66815	6.0981	5.92118
246152_at	AT5G20040	ATIPT9, IPT9	Encodes tRNA isopentenyltransferase AtIPT9., Encodes tRNA isopentenyltransferase AtIPT9.	8.11242	8.14061	7.1439	7.1743
246153_s_at	NA	NA	NA	10.8636	10.8459	11.2723	11.2134
246154_at	AT5G19940	NA	plastid-lipid associated protein PAP-related / fibrillin-related; similar to plastid-lipid associated protein PAP / fibrillin family protein [Arabidopsis thaliana] (TAIR:AT3G26070.1); similar to PAP fibrillin [Medicago truncatula] (GB:ABE82162.1); similar to OSIGBa0113I13.8 [Oryza sativa (indica cultivar-group)] (GB:CAH66782.1); similar to Os04g0607000 [Oryza sativa (japonica cultivar-group)] (GB…	11.8998	11.9314	7.86674	7.62561
246155_at	AT5G20030	NA	agenet domain-containing protein; similar to agenet domain-containing protein [Arabidopsis thaliana] (TAIR:AT4G32440.1); similar to Agenet [Medicago truncatula] (GB:ABE92607.1); contains InterPro domain Agenet; (InterPro:IPR008395); contains InterPro domain ENT; (InterPro:IPR005491)	6.44956	6.38439	6.33625	6.09705
246156_at	AT5G20090	NA	similar to unknown protein [Arabidopsis thaliana] (TAIR:AT4G14695.1); similar to unknown protein [Arabidopsis thaliana] (TAIR:AT4G22310.1); similar to brain protein 44-like [Zea mays] (GB:AAV28624.1); contains InterPro domain Protein of unknown function UPF0041; (InterPro:IPR005336)	10.6117	10.643	11.6324	11.5598
246157_at	AT5G20080	NA	NADH-cytochrome b5 reductase, putative; Identical to NADH-cytochrome b5 reductase-like protein (EC 1.6.2.2) (B5R) [Arabidopsis Thaliana] (GB:P83291;GB:Q8LBD3); similar to ATCBR (NADH:CYTOCHROME B5 REDUCTASE 1) [Arabidopsis thaliana] (TAIR:AT5G17770.1); similar to Flavoprotein pyridine nucleotide cytochrome reductase [Medicago truncatula] (GB:ABE86503.1); contains InterPro domain Oxidoreductase FA…	9.34725	9.46376	10.2669	10.3876
246158_at	AT5G19855	NA	similar to Os03g0807900 [Oryza sativa (japonica cultivar-group)] (GB:NP_001051646.1); similar to chaperonin-like RbcX [Trichodesmium erythraeum IMS101] (GB:YP_723870.1); similar to Os07g0569600 [Oryza sativa (japonica cultivar-group)] (GB:NP_001060039.1)	10.0446	9.75804	6.79882	6.69681
246159_at	AT5G20935	NA	similar to Os07g0164200 [Oryza sativa (japonica cultivar-group)] (GB:NP_001058958.1); similar to hypothetical protein Tery_2896 [Trichodesmium erythraeum IMS101] (GB:YP_722537.1)	9.0486	9.07934	4.09707	4.18207
246160_at	AT5G21040	FBX2	F-box family protein / WD-40 repeat family protein; similar to transducin family protein / WD-40 repeat family protein [Arabidopsis thaliana] (TAIR:AT2G43770.1); similar to WD-repeat protein [Nostoc sp. PCC 7120] (GB:NP_490235.1); similar to Os04g0619700 [Oryza sativa (japonica cultivar-group)] (GB:NP_001053901.1); similar to WD-40 repeat protein [Chlorobium phaeobacteroides DSM 266] (GB:YP_91131…	8.03049	8.05881	7.85028	7.82919
246161_at	AT5G20900	JAZ12, TIFY3B	similar to unknown protein [Arabidopsis thaliana] (TAIR:AT3G43440.1); similar to ZIM motif family protein, expressed [Oryza sativa (japonica cultivar-group)] (GB:ABF96481.1); similar to OSJNBa0060D06.16 [Oryza sativa (japonica cultivar-group)] (GB:CAE03550.1); similar to Os04g0653000 [Oryza sativa (japonica cultivar-group)] (GB:NP_001054103.1); contains InterPro domain ZIM; (InterPro:IPR010399), …	10.1099	10.2731	9.99161	9.72822
246162_at	AT4G36400	NA	FAD linked oxidase family protein; similar to FAD linked oxidase family protein [Arabidopsis thaliana] (TAIR:AT5G06580.1); similar to putative actin interacting protein [Oryza sativa (japonica cultivar-group)] (GB:BAC79943.1); contains InterPro domain FAD linked oxidase, C-terminal; (InterPro:IPR004113); contains InterPro domain FAD linked oxidase, N-terminal; (InterPro:IPR006094)	7.40636	7.2397	7.52451	7.2535
246163_at	AT5G32600	NA	similar to unknown protein [Arabidopsis thaliana] (TAIR:AT3G60930.1)	3.71814	4.09708	3.63224	3.70182
246164_at	AT5G32610	NA	similar to unknown protein [Arabidopsis thaliana] (TAIR:AT5G33715.1)	3.35515	3.322	3.19876	3.10331
246165_at	NA	NA	NA	4.93395	5.07302	4.64582	4.75712
246166_at	NA	NA	NA	4.98122	4.99734	4.87574	5.02413
246167_at	NA	NA	NA	5.77729	5.69036	5.29653	5.44738
246168_at	AT5G32460	NA	pseudogene, transcriptional factor B3 family, low similarity to reproductive meristem protein 1 from (Brassica oleracea var. botrytis) GI:3170424, (Arabidopsis thaliana) GI:13604227; contains Pfam profile PF02362: B3 DNA binding domain; blastp match of 30% identity and 5.7e-22 P-value to GP|3170424|gb|AAC18082.1||AF051772 reproductive meristem gene 1 {Brassica oleracea var. botrytis}	3.36159	3.39071	3.33726	3.32533
246169_at	AT5G32470	NA	similar to Os08g0566000 [Oryza sativa (japonica cultivar-group)] (GB:NP_001062539.1); similar to putative transcriptional regulator [Oryza sativa (japonica cultivar-group)] (GB:BAD10335.1); contains InterPro domain TENA/THI-4 protein; (InterPro:IPR004305)	7.91644	7.9634	8.03912	8.06797
246170_at	AT5G32450	NA	RNA recognition motif (RRM)-containing protein; similar to RNA recognition motif (RRM)-containing protein [Arabidopsis thaliana] (TAIR:AT4G17720.1); similar to RNA-binding re (GB:ABD28433.1); contains InterPro domain Nucleotide-binding, alpha-beta plait; (InterPro:IPR012677); contains InterPro domain RNA-binding region RNP-1 (RNA recognition motif); (InterPro:IPR000504)	10.904	10.9785	9.97715	9.90504
246171_at	AT5G32440	NA	similar to unknown protein [Arabidopsis thaliana] (TAIR:AT1G80040.1); similar to Os06g0642900 [Oryza sativa (japonica cultivar-group)] (GB:NP_001058174.1); similar to Ubiquitin system component Cue; UBA-like [Medicago truncatula] (GB:ABE77893.1); contains InterPro domain UBA-like; (InterPro:IPR009060); contains InterPro domain Ubiquitin system component Cue; (InterPro:IPR003892)	8.85395	8.85131	9.53954	9.22354
246172_s_at	NA	NA	NA	4.96273	4.80917	4.64029	4.70287
246173_s_at	NA	NA	NA	7.15831	7.00789	7.87509	7.79876
246174_s_at	NA	NA	NA	3.38679	3.41357	3.38265	3.39408
246175_s_at	NA	NA	NA	3.78186	3.79133	3.8791	3.85023
246176_at	AT5G28410	NA	unknown protein	3.39472	3.42883	3.47736	3.4915
246177_at	AT5G28420	NA	similar to unknown protein [Arabidopsis thaliana] (TAIR:AT3G44935.1); contains InterPro domain Pentatricopeptide repeat; (InterPro:IPR002885)	3.77559	3.7487	3.60483	3.56971
246178_s_at	NA	NA	NA	3.95349	3.84109	4.31507	4.36822
246179_at	AT5G28440	NA	similar to unknown protein [Arabidopsis thaliana] (TAIR:AT5G28350.2); similar to WD40-like [Medicago truncatula] (GB:ABD28704.1); contains domain SUBFAMILY NOT NAMED (PTHR22746:SF4); contains domain FAMILY NOT NAMED (PTHR22746)	4.6063	4.34709	4.06637	4.00578
246180_at	AT5G20840	NA	phosphoinositide phosphatase family protein; similar to ATSAC1 (SUPPRESSOR OF ACTIN 1), phosphoinositide 5-phosphatase [Arabidopsis thaliana] (TAIR:AT1G22620.1); similar to phosphoinositide phosphatase family protein [Arabidopsis thaliana] (TAIR:AT3G43220.1); similar to phosphoinositide phosphatase family protein [Arabidopsis thaliana] (TAIR:AT3G14205.1); similar to Os03g0182400 [Oryza sativa (ja…	7.77284	7.68662	7.0598	7.02353
246181_at	AT5G20860	NA	pectinesterase family protein; similar to pectin methylesterase, putative [Arabidopsis thaliana] (TAIR:AT1G11580.1); similar to pectinesterase (EC 3.1.1.11) PECS-c2 - sweet orange (GB:T10494); contains InterPro domain Virulence factor, pectin lyase fold; (InterPro:IPR011050); contains InterPro domain Plant invertase/pectin methylesterase inhibitor; (InterPro:IPR007186); contains InterPro domain P…	3.8245	4.09915	4.46837	5.32417
246182_at	AT5G20870	NA	glycosyl hydrolase family 17 protein; similar to glycosyl hydrolase family 17 protein [Arabidopsis thaliana] (TAIR:AT4G31140.1); similar to putative 1,3-beta-glucanase [Oryza sativa (japonica cultivar-group)] (GB:AAP12947.1); contains InterPro domain X8; (InterPro:IPR012946); contains InterPro domain Glycoside hydrolase, family 17; (InterPro:IPR000490)	4.55456	4.41367	4.72848	5.1844
246183_at	AT5G20940	NA	glycosyl hydrolase family 3 protein; similar to glycosyl hydrolase family 3 protein [Arabidopsis thaliana] (TAIR:AT5G20950.2); similar to glycosyl hydrolase family 3 protein [Arabidopsis thaliana] (TAIR:AT3G62710.1); similar to glycosyl hydrolase family 3 protein [Arabidopsis thaliana] (TAIR:AT5G04885.1); similar to beta-D-glucan exohydrolase [Nicotiana tabacum] (GB:BAA33065.1); similar to beta-D…	4.43317	4.51839	4.3417	4.32838
[truncated: 21,527 more rows]

## Sheet: bhlh100-bhlh101
AffyID	ACCNUM	Symbol	Description	Shoots -Fe	Shoots +Fe	Roots -Fe	Roots +Fe
[truncated: 22,810 more rows]
