# Supplementary material for: Arabidopsis bHLH100 and bHLH101 Control Iron Homeostasis via a FIT-Independent Pathway
Source: PLoS One. 2012 Sep 11;7(9):e44843. doi: 10.1371/journal.pone.0044843 (PMC3439455; doi:10.1371/journal.pone.0044843)
Supplement: Table S3 — Root- and shoot-expressed genes that cluster with bHLH101 . The AffyID, unique identifier (ACCNUM), gene symbol, and description of each gene are given. Average logged (base 2) values of hybridization to each ATH1 probe are given. (XLSX) [file pone.0044843.s008.xlsx]

## Sheet: Cluster4Roots
AffyID	ACCNUM	Symbol	Description	bhlh100/101 +Fe	bhlh100/101 -Fe	WT +Fe	WT -Fe
245692_at	AT5G04150	BHLH101	basic helix-loop-helix (bHLH) family protein; similar to ORG2 (OBP3-responsive gene 2), DNA binding / transcription factor [Arabidopsis thaliana] (TAIR:AT3G56970.1); similar to Helix-loop-helix DNA-binding [Medicago truncatula] (GB:ABE94188.1); contains InterPro domain Helix-loop-helix DNA-binding; (InterPro:IPR011598); contains InterPro domain Basic helix-loop-helix dimerisation region bHLH; (In…	3.4859	3.54497	4.19239	9.09148
260623_at	AT1G08090	ACH1, ATNRT2.1, ATNRT2:1, LIN1, NRT2, NRT2.1, NRT2:1, NRT2;1AT	High-affinity nitrate transporter. Up-regulated by nitrate. Functions as a repressor of lateral root initiation independently of nitrate uptake., High-affinity nitrate transporter. Up-regulated by nitrate. Functions as a repressor of lateral root initiation independently of nitrate uptake., High-affinity nitrate transporter. Up-regulated by nitrate. Functions as a repressor of lateral root initia…	6.90956	6.66889	6.84123	9.82152
250142_at	AT5G14650	NA	polygalacturonase, putative / pectinase, putative; similar to polygalacturonase, putative / pectinase, putative [Arabidopsis thaliana] (TAIR:AT1G60590.1); similar to polygalacturonase PG1 [Glycine max] (GB:AAD46483.1); contains InterPro domain Virulence factor, pectin lyase fold; (InterPro:IPR011050); contains InterPro domain Glycoside hydrolase, family 28; (InterPro:IPR000743); contains InterPro…	6.60056	6.37358	5.74749	8.1183
264640_at	AT1G65680	ATEXPB2, ATHEXP, EXPB2	member of BETA-EXPANSINS. Naming convention from the Expansin Working Group (Kende et al, 2004. Plant Mol Bio), member of BETA-EXPANSINS. Naming convention from the Expansin Working Group (Kende et al, 2004. Plant Mol Bio), member of BETA-EXPANSINS. Naming convention from the Expansin Working Group (Kende et al, 2004. Plant Mol Bio)	5.78277	5.00841	5.24252	6.5613
251987_at	AT3G53280	CYP71B5	cytochrome P450 monooxygenase	4.18162	5.33269	4.20689	7.63373
248545_at	AT5G50260	NA	cysteine proteinase, putative; similar to cysteine proteinase, putative [Arabidopsis thaliana] (TAIR:AT3G48350.1); similar to Vignain precursor (Cysteine endopeptidase) (GB:O65039); contains InterPro domain Peptidase, cysteine peptidase active site; (InterPro:IPR000169); contains InterPro domain Peptidase C1A, papain; (InterPro:IPR013128); contains InterPro domain Proteinase inhibitor I29, cathep…	4.56186	4.4392	4.64462	6.00765
253408_at	AT4G32950	NA	protein phosphatase 2C, putative / PP2C, putative; similar to protein phosphatase type 2C [Arabidopsis thaliana] (TAIR:AT5G26010.1); similar to protein phosphatase-2C; PP2C [Mesembryanthemum crystallinum] (GB:AAC36699.1); contains InterPro domain Protein phosphatase 2C-like; (InterPro:IPR001932)	5.05221	4.56812	4.95567	5.86988
246149_at	AT5G19890	NA	peroxidase, putative; Identical to Peroxidase 59 precursor (EC 1.11.1.7) (Atperox P59) (Peroxidase N) (ATPN) (PER59) [Arabidopsis Thaliana] (GB:Q39034); similar to peroxidase, putative [Arabidopsis thaliana] (TAIR:AT5G06730.1); similar to Peroxidase N precursor (Neutral peroxidase) (GB:Q42517); contains InterPro domain Haem peroxidase; (InterPro:IPR010255); contains InterPro domain Haem peroxidas…	4.54925	5.12516	4.51582	6.55161
265586_at	AT2G19990	PR-1-LIKE	Encodes a PR-1-like protein homolog that is differentially expressed in resistant compared to susceptible cultivars by powdery mildew infection. The deduced amino acid sequence has 24 amino acids comprising the signal peptide and 140 amino acids of the mature peptide (15 kDa). Northern blot analysis showed accumulation of the corresponding mRNA 12 h after inoculation of resistant barley cultivars…	6.95962	6.02273	7.36328	8.1092
247228_at	AT5G65140	NA	trehalose-6-phosphate phosphatase, putative; similar to trehalose-6-phosphate phosphatase, putative [Arabidopsis thaliana] (TAIR:AT5G10100.1); similar to 117M18_9 [Brassica rapa] (GB:AAZ66928.1); contains InterPro domain Trehalose-phosphatase; (InterPro:IPR003337); contains InterPro domain HAD-superfamily hydrolase subfamily IIB; (InterPro:IPR006379)	5.65808	5.12422	5.21058	5.92842
245567_at	AT4G14630	GLP9	germin-like protein with N-terminal signal sequence that may target it to the vacuole, plasma membrane and/or outside the cell.	8.45354	7.84923	7.96999	9.12476
253595_at	AT4G30830	NA	similar to unknown protein [Arabidopsis thaliana] (TAIR:AT2G24140.1); similar to Protein of unknown function DUF593 [Medicago truncatula] (GB:ABE79503.1); contains InterPro domain Protein of unknown function DUF593; (InterPro:IPR007656)	3.847	4.06119	3.86915	4.99014
257689_at	AT3G12820	AtMYB10, MYB10	Member of the R2R3 factor gene family., Member of the R2R3 factor gene family.	5.52286	7.82669	5.0477	8.73351
250855_at	AT5G04730	NA	similar to unknown protein [Arabidopsis thaliana] (TAIR:AT5G04700.1); similar to Ankyrin [Medicago truncatula] (GB:ABE89653.1)	3.97551	4.07036	4.12857	5.0656
267425_at	AT2G34810	NA	FAD-binding domain-containing protein; similar to FAD-binding domain-containing protein [Arabidopsis thaliana] (TAIR:AT1G30720.1); similar to FAD linked oxidase, N-terminal [Medicago truncatula] (GB:ABD32603.1); contains InterPro domain FAD linked oxidase, N-terminal; (InterPro:IPR006094); contains InterPro domain Berberine/berberine-like; (InterPro:IPR012951)	5.31442	5.22379	4.93025	5.76891
245257_at	AT4G14640	CAM8	encodes a divergent member of calmodulin, which is an EF-hand family of Ca2+-binding proteins. This gene is expressed in leaves, flowers and siliques. The gene functionally complements yeast calmodulin 1 (CAM1). Also the protein does not form formed a complex with a basic amphiphilic helical peptide in the presence of Ca2+ in vitro. Authors suggest that this gene may represent a Ca2+-binding sens…	4.29339	4.28959	4.12103	4.87454
245436_at	AT4G16620	NA	integral membrane family protein / nodulin MtN21-related; similar to nodulin MtN21 family protein [Arabidopsis thaliana] (TAIR:AT5G47470.1); similar to integral membrane protein, putative [Brassica oleracea] (GB:ABD64979.1); contains InterPro domain Protein of unknown function DUF6, transmembrane; (InterPro:IPR000620)	5.1831	4.93304	5.09889	5.6882
262454_at	AT1G11190	BFN1, ENDO1	bifunctional nuclease that acts on both RNA and DNA involved in nucleic acid degradation to facilitate nucleotide and phosphate recovery during senescence, bifunctional nuclease that acts on both RNA and DNA involved in nucleic acid degradation to facilitate nucleotide and phosphate recovery during senescence	6.6403	6.49431	6.08171	6.95193
258947_at	AT3G01830	NA	calmodulin-related protein, putative; similar to calcium-binding EF hand family protein [Arabidopsis thaliana] (TAIR:AT1G76650.1); similar to calmodulin-like protein [Datura metel] (GB:AAM95458.1); contains InterPro domain EF-Hand type; (InterPro:IPR011992); contains InterPro domain Calcium-binding EF-hand; (InterPro:IPR002048), calmodulin-related protein, putative; similar to calmodulin-related …	3.70684	4.13584	3.49718	4.55293
254001_at	AT4G26260	MIOX4	Encodes a myo-inositol oxygenase.	4.47605	4.99553	4.30328	5.58855
248130_at	AT5G54790	NA	similar to unknown protein [Arabidopsis thaliana] (TAIR:AT1G50930.1); similar to conserved hypothetical protein [Medicago truncatula] (GB:ABE91163.1)	4.4662	4.80291	4.49998	5.61662
263549_at	AT2G21650	ATRL2, MEE3, RSM1	MEE3 (maternal effect embryo arrest 3); DNA binding / transcription factor; similar to DNA binding / transcription factor [Arabidopsis thaliana] (TAIR:AT4G39250.1); similar to MYB transcription factor MYB142 [Glycine max] (GB:ABH02867.1); contains InterPro domain Homeodomain-related; (InterPro:IPR012287); contains InterPro domain Homeodomain-like; (InterPro:IPR009057); contains InterPro domain My…	6.04743	6.2654	5.57057	6.65749
247431_at	AT5G62520	SRO5	Encodes a protein with similarity to RCD1 but without the WWE domain. The protein does have a PARP signature upstream of the C-terminal protein interaction domain. The PARP signature may bind NAD+ and attach the ADP-ribose-moiety from NAD+ to the target molecule. Its presence suggests a role for the protein in ADP ribosylation. Up-regulated by NaCl. SRO5 and P5CDH (an overlapping gene in the anti…	5.52221	5.37453	5.7177	6.40499
252596_at	AT3G45330	NA	lectin protein kinase family protein; similar to lectin protein kinase family protein [Arabidopsis thaliana] (TAIR:AT5G60320.1); similar to lectin protein kinase family protein [Arabidopsis thaliana] (TAIR:AT5G60280.1); similar to lectin protein kinase family protein [Arabidopsis thaliana] (TAIR:AT3G45440.1); similar to lectin-like receptor kinase 7;2 [Medicago truncatula] (GB:AAR11299.1); contai…	4.9764	5.22105	4.9106	5.92084
267572_at	AT2G30660	NA	3-hydroxyisobutyryl-coenzyme A hydrolase, putative / CoA-thioester hydrolase, putative; similar to CHY1 (BETA-HYDROXYISOBUTYRYL-COA HYDROLASE 1), 3-hydroxyisobutyryl-CoA hydrolase [Arabidopsis thaliana] (TAIR:AT5G65940.1); similar to Os12g0264500 [Oryza sativa (japonica cultivar-group)] (GB:NP_001066529.1); similar to 3-hydroxyisobutyryl-coenzyme A hydrolase, putative, expressed [Oryza sativa (ja…	4.85619	5.4621	4.70862	6.0835
260783_at	AT1G06160	ORA59	encodes a member of the ERF (ethylene response factor) subfamily B-3 of ERF/AP2 transcription factor family. The protein contains one AP2 domain. There are 18 members in this subfamily including ATERF-1, ATERF-2, AND ATERF-5.	7.11982	7.42241	6.61924	7.90875
247483_at	AT5G62420	NA	aldo/keto reductase family protein; similar to oxidoreductase [Arabidopsis thaliana] (TAIR:AT2G37770.2); similar to aldo/keto reductase [Fragaria x ananassa] (GB:AAV28174.1); contains InterPro domain Aldo/keto reductase; (InterPro:IPR001395)	4.44195	4.59109	4.47104	5.27792
248104_at	AT5G55250	IAMT1	Encodes an enzyme which specifically converts IAA to its methyl ester form MelIAA. This gene belongs to the family of carboxyl methyltransferases whose members catalyze the transfer of the methyl group from S-adenosyl-L-methionine to carboxylic acid-containing substrates to form small molecule methyl esters. Expression of TCP genes is downregulated in mutant iamt1-D.	6.12274	6.02602	5.8965	6.62539
252746_at	AT3G43190	ATSUS4, SUS4	Encodes a protein with sucrose synthase activity (SUS4)., Encodes a protein with sucrose synthase activity (SUS4).	7.07184	7.59597	7.1628	8.76451
263213_at	AT1G30560	NA	transporter, putative; similar to transporter, putative [Arabidopsis thaliana] (TAIR:AT4G25220.1); similar to Os08g0156600 [Oryza sativa (japonica cultivar-group)] (GB:NP_001061024.1); similar to putative Glycerol-3-phosphate transporter [Oryza sativa (japonica cultivar-group)] (GB:BAC99502.1); contains InterPro domain Major facilitator superfamily; (InterPro:IPR007114); contains InterPro domain …	3.70715	3.83111	3.83099	4.49114
247437_at	AT5G62490	ATHVA22B, HVA22B	Part of the AtHVA22 family. Protein expression is ABA- and stress-inducible., Part of the AtHVA22 family. Protein expression is ABA- and stress-inducible.	4.81277	4.91103	4.78365	5.50982
256428_at	AT3G11080	AtRLP35, RLP35	disease resistance family protein; similar to disease resistance family protein [Arabidopsis thaliana] (TAIR:AT5G27060.1); similar to disease resistance family protein [Arabidopsis thaliana] (TAIR:AT2G15080.2); similar to disease resistance family protein / LRR family protein [Arabidopsis thaliana] (TAIR:AT3G11010.1); similar to Cf-2.2 [Lycopersicon pimpinellifolium] (GB:AAC15780.1); similar to C…	4.50606	4.70974	4.29259	5.03632
258008_at	AT3G19430	NA	late embryogenesis abundant protein-related / LEA protein-related; similar to late embryogenesis abundant protein-related / LEA protein-related [Arabidopsis thaliana] (TAIR:AT5G60520.1); similar to late embryogenic abundant protein [Coffea canephora] (GB:ABC68276.1); similar to Os05g0552600 [Oryza sativa (japonica cultivar-group)] (GB:NP_001056257.1); contains InterPro domain Root cap; (InterPro:…	8.51764	8.46317	8.07927	8.96605
253113_at	AT4G35985	NA	senescence/dehydration-associated protein-related; similar to ERD7 (EARLY-RESPONSIVE TO DEHYDRATION 7) [Arabidopsis thaliana] (TAIR:AT2G17840.1); similar to Senescence-associated [Medicago truncatula] (GB:ABE77914.1); contains InterPro domain Senescence-associated; (InterPro:IPR009686)	7.87502	7.90566	7.7721	8.68915
247314_at	AT5G64000	ATSAL2, SAL2	3'(2'),5'-bisphosphate nucleotidase, 3'(2'),5'-bisphosphate nucleotidase	6.01481	6.26193	5.82428	6.74958
264893_at	AT1G23140	NA	C2 domain-containing protein; similar to C2 domain-containing protein [Arabidopsis thaliana] (TAIR:AT1G70810.1); similar to C2 [Medicago truncatula] (GB:ABE89197.1); contains InterPro domain C2; (InterPro:IPR000008); contains InterPro domain C2 calcium/lipid-binding region, CaLB; (InterPro:IPR008973)	7.75647	7.58504	7.55408	8.21512
263176_at	AT1G05530	UGT2, UGT75B2	Encodes a protein with glucosyltransferase activity with high sequence homology to UGT1 (AT1G05560). It belongs to an UGT subfamily that binds UDP-glucose but not UDP-glucuronate, UDP-galactose, or UDP-rhamnose as the glycosyl donor. UGT2 was shown to be able to use abscisic acid as glycosylation substrate in the presence of UDP-glucose., Encodes a protein with glucosyltransferase activity with h…	4.92216	5.447	4.90452	6.00932
253215_at	AT4G34950	NA	nodulin family protein; similar to nodulin family protein [Arabidopsis thaliana] (TAIR:AT2G16660.1); similar to Nodulin-like; Major facilitator superfamily MFS_1 [Medicago truncatula] (GB:ABE77921.1); similar to Os09g0536700 [Oryza sativa (japonica cultivar-group)] (GB:NP_001063787.1); contains InterPro domain Nodulin-like; (InterPro:IPR010658); contains InterPro domain Major facilitator superfam…	7.0092	7.88239	6.73414	8.38009
260030_at	AT1G68880	AtbZIP, bZIP	bZIP transcription factor family protein; similar to bZIP transcription factor family protein [Arabidopsis thaliana] (TAIR:AT5G38800.1); similar to bZIP transcription factor bZIP73B [Glycine max] (GB:ABI34652.1); contains InterPro domain Eukaryotic transcription factor, DNA-binding; (InterPro:IPR008917); contains InterPro domain bZIP transcription factor, bZIP_1; (InterPro:IPR011616); contains In…	8.58648	8.5596	8.35857	9.20775
256576_at	AT3G28210	PMZ, SAP12	Encodes a putative zinc finger protein (PMZ)., Encodes a putative zinc finger protein (PMZ).	6.69284	6.84128	6.43926	7.26463
264783_at	AT1G08650	ATPPCK1, PPCK1	Encodes a phosphoenolpyruvate carboxylase kinase that is expressed at highest levels in leaves. Expression is induced by light., Encodes a phosphoenolpyruvate carboxylase kinase that is expressed at highest levels in leaves. Expression is induced by light.	8.19742	8.46555	7.92324	9.028
250100_at	AT5G16570	GLN1;4	Encodes a cytosolic glutamine synthetase, the enzyme has high affinity with substrate ammonium	6.02333	6.9766	6.15182	7.84903
266967_at	AT2G39530	NA	integral membrane protein, putative; similar to unknown protein [Arabidopsis thaliana] (TAIR:AT2G39518.1); similar to plant integral membrane protein TIGR01569 containing protein [Oryza sativa (japonica cultivar-group)] (GB:ABA94169.1); contains InterPro domain Protein of unknown function DUF588; (InterPro:IPR006702); contains InterPro domain Conserved hypothetical protein CHP1569, integral membr…	10.3368	10.4161	9.95215	11.0265
250024_at	AT5G18270	ANAC087, ANAC087	ANAC087; similar to ANAC046 (Arabidopsis NAC domain containing protein 46), transcription factor [Arabidopsis thaliana] (TAIR:AT3G04060.1); similar to NAC5 protein [Glycine max] (GB:AAX85982.1); contains InterPro domain No apical meristem (NAM) protein; (InterPro:IPR003441), ANAC087; transcription factor; similar to ANAC046 (Arabidopsis NAC domain containing protein 46), transcription factor [Ara…	6.56202	6.64222	6.32251	7.03408
249705_at	AT5G35580	NA	kinase; similar to protein kinase, putative [Arabidopsis thaliana] (TAIR:AT2G05940.1); similar to Avr9/Cf-9 induced kinase 1 [Nicotiana tabacum] (GB:AAP03880.2); contains InterPro domain Serine/threonine protein kinase; (InterPro:IPR002290); contains InterPro domain Protein kinase-like; (InterPro:IPR011009); contains InterPro domain Protein kinase; (InterPro:IPR000719); contains InterPro domain T…	6.93761	6.98671	6.97746	7.71402
252364_at	AT3G48450	NA	nitrate-responsive NOI protein, putative; similar to nitrate-responsive NOI protein, putative [Arabidopsis thaliana] (TAIR:AT5G63270.1); similar to Os04g0620600 [Oryza sativa (japonica cultivar-group)] (GB:NP_001053908.1); similar to Nitrate-induced NOI [Medicago truncatula] (GB:ABE84626.1); similar to Os09g0253000 [Oryza sativa (japonica cultivar-group)] (GB:NP_001062688.1); contains InterPro do…	7.24004	8.08751	7.09914	8.70078
261460_at	AT1G07880	ATMPK13	member of MAP Kinase	6.35094	6.63404	6.39116	7.31047
254791_at	AT4G12910	scpl20	SCPL20 (serine carboxypeptidase-like 20); serine carboxypeptidase; similar to SCPL21 (serine carboxypeptidase-like 21), serine carboxypeptidase [Arabidopsis thaliana] (TAIR:AT3G25420.1); similar to wound-inducible carboxypeptidase [Lycopersicon esculentum] (GB:AAF44708.1); similar to Peptidase S10, serine carboxypeptidase [Medicago truncatula] (GB:ABE89792.1); contains InterPro domain Peptidase S…	7.3247	7.79673	7.38619	8.59436
259921_at	AT1G72540	NA	protein kinase, putative; similar to protein kinase, putative [Arabidopsis thaliana] (TAIR:AT2G05940.1); similar to Avr9/Cf-9 induced kinase 1 [Nicotiana tabacum] (GB:AAP03880.2); contains InterPro domain Protein kinase-like; (InterPro:IPR011009); contains InterPro domain Protein kinase; (InterPro:IPR000719); contains InterPro domain Serine/threonine protein kinase, active site; (InterPro:IPR0082…	4.2594	4.54592	4.34087	5.05312
250447_at	AT5G10800	NA	RNA recognition motif (RRM)-containing protein; similar to RNA recognition motif (RRM)-containing protein [Arabidopsis thaliana] (TAIR:AT5G25060.1); similar to putative U2-associated SR140 protein [Oryza sativa (japonica cultivar-group)] (GB:BAD28014.1); contains InterPro domain SWAP/Surp; (InterPro:IPR000061); contains InterPro domain Nucleotide-binding, alpha-beta plait; (InterPro:IPR012677); c…	4.22141	4.77693	4.1542	5.11331
259730_at	AT1G77660	NA	MORN (Membrane Occupation and Recognition Nexus) repeat-containing protein /phosphatidylinositol-4-phosphate 5-kinase-related; similar to MORN (Membrane Occupation and Recognition Nexus) repeat-containing protein /phosphatidylinositol-4-phosphate 5-kinase-related [Arabidopsis thaliana] (TAIR:AT1G21920.1); similar to ICE-like protease p20 domain containing protein, expressed [Oryza sativa (japonic…	6.32096	6.46285	6.21218	6.90806
255807_at	AT4G10270	NA	wound-responsive family protein; similar to wound-responsive protein, putative [Arabidopsis thaliana] (TAIR:AT4G10265.1); similar to putative wound-induced protein [Medicago sativa subsp. x varia] (GB:CAB65284.1); similar to wound induced protein [Solanum lycopersicum] (GB:CAA42537.1)	6.10114	6.43738	6.37872	7.31717
257135_at	AT3G12900	NA	oxidoreductase, 2OG-Fe(II) oxygenase family protein; similar to oxidoreductase, 2OG-Fe(II) oxygenase family protein [Arabidopsis thaliana] (TAIR:AT1G55290.1); similar to 2-oxoglutarate-dependent dioxygenase [Solanum lycopersicum] (GB:BAD98961.1); contains InterPro domain 2OG-Fe(II) oxygenase; (InterPro:IPR005123)	7.3141	10.995	7.24111	11.8246
245990_at	AT5G20640	NA	similar to unknown protein [Arabidopsis thaliana] (TAIR:AT2G05910.1); similar to Os03g0179700 [Oryza sativa (japonica cultivar-group)] (GB:NP_001049157.1); similar to Protein of unknown function DUF567 [Medicago truncatula] (GB:ABE88870.1); similar to Os04g0446000 [Oryza sativa (japonica cultivar-group)] (GB:NP_001052906.1); contains InterPro domain Protein of unknown function DUF567; (InterPro:I…	6.0993	6.27821	5.84302	6.53265
249636_at	AT5G36890	BGLU42, BGLU42	glycosyl hydrolase family 1 protein; similar to glycosyl hydrolase family 1 protein [Arabidopsis thaliana] (TAIR:AT1G26560.1); similar to latex cyanogenic beta glucosidase [Hevea brasiliensis] (GB:AAP51059.1); similar to Os01g0897600 [Oryza sativa (japonica cultivar-group)] (GB:NP_001045089.1); contains InterPro domain Glycoside hydrolase, family 1; (InterPro:IPR001360), hydrolase, hydrolyzing O-…	8.11712	9.16848	8.21049	10.0283
253305_at	AT4G33666	NA	unknown protein	7.49087	8.60063	7.62248	9.44144
259076_at	AT3G02140	AFP4, TMAC2	TMAC2 (TWO OR MORE ABRES-CONTAINING GENE 2); similar to unknown protein [Arabidopsis thaliana] (TAIR:AT3G29575.4); similar to Os07g0602900 [Oryza sativa (japonica cultivar-group)] (GB:NP_001060209.1); similar to expressed protein [Oryza sativa (japonica cultivar-group)] (GB:ABF94628.1); similar to Os03g0419100 [Oryza sativa (japonica cultivar-group)] (GB:NP_001050378.1); contains InterPro domain …	6.50983	6.62265	6.38485	7.00059
254321_at	AT4G22590	NA	trehalose-6-phosphate phosphatase, putative; similar to trehalose-6-phosphate phosphatase, putative [Arabidopsis thaliana] (TAIR:AT4G12430.1); similar to trehalose-phosphate phosphatase [Nicotiana tabacum] (GB:AAU03490.1); contains InterPro domain Trehalose-phosphatase; (InterPro:IPR003337); contains InterPro domain HAD-superfamily hydrolase subfamily IIB; (InterPro:IPR006379)	8.76591	9.14847	8.55909	9.6201
256574_at	AT3G14780	NA	similar to ATGSL04 (GLUCAN SYNTHASE-LIKE 4), 1,3-beta-glucan synthase/ transferase, transferring glycosyl groups [Arabidopsis thaliana] (TAIR:AT3G14570.1); similar to Os06g0728800 [Oryza sativa (japonica cultivar-group)] (GB:NP_001058646.1); similar to putative callose synthase 1 catalytic subunit [Oryza sativa (japonica cultivar-group)] (GB:BAD62105.1); contains domain UNCHARACTERIZED DUF605 (PT…	6.34824	6.60024	6.12168	6.85274
257382_at	AT2G40750	ATWRKY54, WRKY54	member of WRKY Transcription Factor; Group III, member of WRKY Transcription Factor; Group III	6.81014	7.04295	6.53728	7.27141
251401_at	AT3G60270	NA	uclacyanin, putative; similar to UCC3 (UCLACYANIN 3), copper ion binding [Arabidopsis thaliana] (TAIR:AT3G60280.1); similar to uclacyanin 3-like protein [Oryza sativa] (GB:CAC39044.1); contains InterPro domain Cupredoxin; (InterPro:IPR008972); contains InterPro domain Plastocyanin-like; (InterPro:IPR003245)	5.43958	5.74376	5.32722	6.03856
259439_at	AT1G01480	ACS2, AT-ACC2	a member of the 1-aminocyclopropane-1-carboxylate (ACC) synthase (S-adenosyl-L-methionine methylthioadenosine-lyase, EC 4.4.1.14) gene family, isolated from a flower-specific cDNA library., a member of the 1-aminocyclopropane-1-carboxylate (ACC) synthase (S-adenosyl-L-methionine methylthioadenosine-lyase, EC 4.4.1.14) gene family, isolated from a flower-specific cDNA library.	6.19435	6.75299	6.25759	7.32331
264898_at	AT1G23205	NA	invertase/pectin methylesterase inhibitor family protein; similar to invertase/pectin methylesterase inhibitor family protein [Arabidopsis thaliana] (TAIR:AT1G70720.1); similar to 21 kDa protein precursor (1.2 protein) (GB:P17407); contains InterPro domain Plant invertase/pectin methylesterase inhibitor; (InterPro:IPR007186); contains InterPro domain Pectinesterase inhibitor; (InterPro:IPR006501)	5.63552	5.85617	5.50477	6.12583
253413_at	AT4G33020	ATZIP9, ZIP9	member of Fe(II) transporter isolog family, member of Fe(II) transporter isolog family	5.57811	5.81646	6.01771	6.69244
253503_at	AT4G31950	CYP82C3	member of CYP82C	4.55998	5.54254	4.82389	6.23957
248048_at	AT5G56080	ATNAS2, NAS2	nicotianamine synthase, putative; Identical to Nicotianamine synthase 2 (EC 2.5.1.43) (S-adenosyl-L-methionine:S- adenosyl-L-methionine:S-adenosyl-methionine 3-amino-3- carboxypropyltransferase 2) (AtNAS2) (NAS2) [Arabidopsis Thaliana] (GB:Q9FKT9;GB:Q9ZWF7); similar to nicotianamine synthase, putative [Arabidopsis thaliana] (TAIR:AT5G04950.1); similar to nicotianamine synthase [Thlaspi caerulesce…	10.3411	10.6388	10.2325	11.1978
254914_at	AT4G11290	NA	peroxidase, putative; Identical to Peroxidase 39 precursor (EC 1.11.1.7) (Atperox P39) (ATP19a) (PER39) [Arabidopsis Thaliana] (GB:Q9SUT2;GB:Q96508); similar to RCI3 (RARE COLD INDUCIBLE GENE 3), peroxidase [Arabidopsis thaliana] (TAIR:AT1G05260.1); similar to CBRCI35 [Capsella bursa-pastoris] (GB:AAT72298.1); contains InterPro domain Haem peroxidase; (InterPro:IPR010255); contains InterPro domai…	9.74898	9.89051	9.45289	10.1835
254723_at	AT4G13510	AMT1;1, ATAMT1, ATAMT1;1	Encodes a plasma membrane localized ammonium transporter., Encodes a plasma membrane localized ammonium transporter., Encodes a plasma membrane localized ammonium transporter.	10.6315	10.7125	10.2688	10.9838
246034_at	AT5G08350	NA	GRAM domain-containing protein / ABA-responsive protein-related; similar to GRAM domain-containing protein / ABA-responsive protein-related [Arabidopsis thaliana] (TAIR:AT5G23370.1); similar to Os02g0636700 [Oryza sativa (japonica cultivar-group)] (GB:NP_001047525.1); similar to Avr9/Cf-9 rapidly elicited protein 140 [Nicotiana tabacum] (GB:AAV92899.1); similar to Os04g0526800 [Oryza sativa (japo…	8.52441	9.17365	8.44113	9.63844
252452_at	AT3G47110	NA	leucine-rich repeat transmembrane protein kinase, putative; similar to leucine-rich repeat transmembrane protein kinase, putative [Arabidopsis thaliana] (TAIR:AT3G47090.1); similar to EFR (EF-TU RECEPTOR), ATP binding / kinase/ protein serine/threonine kinase [Arabidopsis thaliana] (TAIR:AT5G20480.1); similar to leucine-rich repeat transmembrane protein kinase, putative [Arabidopsis thaliana] (TA…	5.59842	6.01837	5.5868	6.3556
264953_at	AT1G77120	ADH, ADH1, ATADH, ATADH1	Catalyzes the reduction of acetaldehyde using NADH as reductant. Requires zinc for activity. Dimer. Anaerobic response polypeptide (ANP). Fermentation. The protein undergoes thiolation following treatment with the oxidant tert-butylhydroperoxide., Catalyzes the reduction of acetaldehyde using NADH as reductant. Requires zinc for activity. Dimer. Anaerobic response polypeptide (ANP). Fermentation.…	8.18256	9.27809	8.39693	10.0597
258047_at	AT3G21240	4CL2, AT4CL2	encodes an isoform of 4-coumarate:CoA ligase (4CL), which is involved in the last step of the general phenylpropanoid pathway. The catalytic efficiency was in the following (descending) order: p-coumaric acid, caffeic acid, ferulic acid, 5-OH-ferulic acid and cinnamic acid. At4CL2 was unable to use sinapic acid as substrate., encodes an isoform of 4-coumarate:CoA ligase (4CL), which is involved i…	9.75937	10.2481	9.72755	10.7803
248243_at	AT5G53590	NA	auxin-responsive family protein; similar to auxin-responsive family protein [Arabidopsis thaliana] (TAIR:AT4G00880.1); similar to Auxin responsive SAUR protein [Medicago truncatula] (GB:ABE93517.1); contains InterPro domain Auxin responsive SAUR protein; (InterPro:IPR003676)	9.13752	9.25748	9.24896	9.88905
247024_at	AT5G66985	NA	unknown protein	10.1383	10.508	9.93243	10.8358
262704_at	AT1G16530	ASL9, LBD3	LOB domain protein 3 / lateral organ boundaries domain protein 3 (LBD3); Identical to LOB domain-containing protein 3 (LBD3) [Arabidopsis Thaliana] (GB:Q9SA51); similar to LOB domain protein 4 / lateral organ boundaries domain protein 4 (LBD4) [Arabidopsis thaliana] (TAIR:AT1G31320.1); similar to hypothetical protein [Oryza sativa (japonica cultivar-group)] (GB:AAS07117.1); contains InterPro doma…	7.14295	7.35657	7.19289	7.79109
257466_at	AT1G62840	NA	similar to unknown protein [Arabidopsis thaliana] (TAIR:AT1G12320.1); similar to Os02g0455400 [Oryza sativa (japonica cultivar-group)] (GB:NP_001046773.1); similar to unknown protein [Oryza sativa (japonica cultivar-group)] (GB:BAD19988.1); contains InterPro domain Protein of unknown function DUF1442; (InterPro:IPR009902)	6.85013	7.4929	6.86253	7.87559
250600_at	AT5G07800	NA	flavin-containing monooxygenase family protein / FMO family protein; similar to flavin-containing monooxygenase family protein / FMO family protein [Arabidopsis thaliana] (TAIR:AT5G61290.1); similar to putative flavin-containing monooxygenase FMO-1 [Oryza sativa (japonica cultivar-group)] (GB:BAD89476.1); similar to Os07g0112100 [Oryza sativa (japonica cultivar-group)] (GB:NP_001058742.1); contai…	5.72359	6.43472	5.84731	6.89522
250633_at	AT5G07460	ATMSRA2, PMSR2	ubiquitous enzyme that repairs oxidatively damaged proteins., ubiquitous enzyme that repairs oxidatively damaged proteins.	8.68962	9.01527	8.52027	9.26227
249910_at	AT5G22630	ADT5	prephenate dehydratase family protein; similar to prephenate dehydratase family protein [Arabidopsis thaliana] (TAIR:AT3G44720.1); similar to prephenate dehydratase [Ipomoea trifida] (GB:AAS79603.1); contains InterPro domain Prephenate dehydratase; (InterPro:IPR001086)	9.7889	10.0497	9.72013	10.4543
259749_at	AT1G71100	RSW10	Encodes a ribose 5-phosphate isomerase involved in the formation of uridine used for the synthesis of UDP-sugars. Mutants of this gene are affected in cellulose biosynthesis.	7.58863	8.20539	7.55113	8.55186
267384_at	AT2G44370	NA	DC1 domain-containing protein; similar to DC1 domain-containing protein [Arabidopsis thaliana] (TAIR:AT2G17740.1); similar to CHP-rich zinc finger protein-like [Oryza sativa (japonica cultivar-group)] (GB:BAC21314.1); contains InterPro domain C1-like; (InterPro:IPR011424); contains InterPro domain DC1; (InterPro:IPR004146)	8.52347	8.73584	8.35152	8.95848
263845_at	AT2G37040	ATPAL1, PAL1	encodes a protein similar to phenylalanine ammonia-lyase, encodes a protein similar to phenylalanine ammonia-lyase	11.468	11.9039	11.4067	12.3566
254802_at	AT4G13090	XTH2	xyloglucan:xyloglucosyl transferase, putative / xyloglucan endotransglycosylase, putative / endo-xyloglucan transferase, putative; Identical to Xyloglucan endotransglucosylase/hydrolase protein 2 precursor (EC 2.4.1.207) (At-XTH2) (XTH-2) (XTH2) [Arabidopsis Thaliana] (GB:Q9SV60;GB:Q4PSI7); similar to xyloglucan:xyloglucosyl transferase, putative / xyloglucan endotransglycosylase, putative / endo…	3.27617	3.84768	3.40339	4.17012
251125_at	AT5G01060	NA	protein kinase family protein; similar to protein kinase-related [Arabidopsis thaliana] (TAIR:AT3G09240.1); similar to TPR-containing protein kinase [Glycine max] (GB:AAX61123.1); contains InterPro domain Protein kinase-like; (InterPro:IPR011009); contains InterPro domain Protein kinase; (InterPro:IPR000719); contains InterPro domain Tetratricopeptide-like helical; (InterPro:IPR011990)	6.04602	6.79536	6.25898	7.33712
251984_at	AT3G53260	ATPAL2, PAL2	Encodes phenylalanine lyase., Encodes phenylalanine lyase.	11.7355	11.8761	11.7669	12.4013
255074_at	AT4G09100	NA	zinc finger (C3HC4-type RING finger) family protein; Identical to RING-H2 finger protein ATL4A (ATL4A) [Arabidopsis Thaliana] (GB:Q9M0R7;GB:Q4TU19); similar to zinc finger (C3HC4-type RING finger) family protein [Arabidopsis thaliana] (TAIR:AT2G35000.1); similar to RING/C3HC4/PHD zinc finger-like protein [Cucumis melo] (GB:AAO45753.1); contains InterPro domain RINGv; (InterPro:IPR011016); contain…	6.21304	6.60284	6.22604	6.86577
258487_at	AT3G02550	LBD41	LOB domain protein 41 / lateral organ boundaries domain protein 41 (LBD41); Identical to LOB domain-containing protein 41 (LBD41) [Arabidopsis Thaliana] (GB:Q9M886); similar to LOB domain protein 40 / lateral organ boundaries domain protein 40 (LBD40) [Arabidopsis thaliana] (TAIR:AT1G67100.1); similar to seed specific protein Bn15D17A [Brassica napus] (GB:AAP37970.1); contains InterPro domain Lat…	7.70857	8.4723	8.02649	9.10964
253502_at	AT4G31940	CYP82C4	member of CYP82C	8.52792	10.2131	9.02121	11.1445
264532_at	AT1G55740	AtSIP1, SIP1	ATSIP1 (ARABIDOPSIS THALIANA SEED IMBIBITION 1); hydrolase, hydrolyzing O-glycosyl compounds; Identical to Probable glycosyltransferase At1g55740 (EC 2.4.1.-) [Arabidopsis Thaliana] (GB:Q84VX0;GB:Q9LFZ7); similar to ATSIP2 (ARABIDOPSIS THALIANA SEED IMBIBITION 2), hydrolase, hydrolyzing O-glycosyl compounds [Arabidopsis thaliana] (TAIR:AT3G57520.1); similar to DIN10 (DARK INDUCIBLE 10), hydrolase…	7.62456	8.07309	7.6752	8.38248
251895_at	AT3G54420	ATCHITIV, ATEP3, CHIV, EP3	encodes an EP3 chitinase that is expressed during somatic embryogenesis in 'nursing' cells surrounding the embryos but not in embryos themselves. The gene is also expressed in mature pollen and growing pollen tubes until they enter the receptive synergid, but not in endosperm and integuments as in carrot. Post-embryonically, expression is found in hydathodes, stipules, root epidermis and emerging…	9.48229	9.89622	9.45187	10.1553
248978_at	AT5G45070	AtPP2-A8, PP2-A8	ATPP2-A8 (Phloem protein 2-A8); transmembrane receptor; similar to ATPP2-A6 (Phloem protein 2-A6), transmembrane receptor [Arabidopsis thaliana] (TAIR:AT5G45080.1); similar to TIR-NBS-LRR type disease resistance protein [Populus trichocarpa] (GB:ABF81468.1); contains InterPro domain Toll-Interleukin receptor; (InterPro:IPR000157); contains InterPro domain Galactose-binding like; (InterPro:IPR0089…	9.36485	10.1519	9.55122	10.6514
246142_at	AT5G19970	NA	similar to unknown protein [Oryza sativa (japonica cultivar-group)] (GB:BAD68019.1); similar to Os01g0647000 [Oryza sativa (japonica cultivar-group)] (GB:NP_001043709.1)	8.30397	8.73904	8.46157	9.15319
252024_at	AT3G52880	ATMDAR1, MDAR1	Encodes a peroxisomal monodehydroascorbate reductase, involved in the ascorbate-glutathione cycle which removes toxic H2O2, Encodes a peroxisomal monodehydroascorbate reductase, involved in the ascorbate-glutathione cycle which removes toxic H2O2	10.3375	10.6957	10.3694	11.0003
253709_at	AT4G29220	PFK1	phosphofructokinase family protein; similar to phosphofructokinase family protein [Arabidopsis thaliana] (TAIR:AT4G32840.1); similar to phosphofructokinase family protein [Arabidopsis thaliana] (TAIR:AT5G56630.1); similar to phosphofructokinase family protein [Arabidopsis thaliana] (TAIR:AT4G26270.1); similar to Phosphofructokinase [Medicago truncatula] (GB:ABE84859.1); similar to Phosphofructoki…	9.06553	9.64533	9.16744	9.93657
259952_at	AT1G71400	AtRLP12, RLP12	disease resistance family protein / LRR family protein; similar to disease resistance family protein / LRR family protein [Arabidopsis thaliana] (TAIR:AT1G71390.1); similar to disease resistance family protein / LRR family protein [Arabidopsis thaliana] (TAIR:AT3G05360.1); similar to disease resistance family protein [Arabidopsis thaliana] (TAIR:AT3G05370.1); similar to Cf-2.3 [Lycopersicon pimpi…	8.38349	8.91015	8.47392	9.16023
267561_at	AT2G45590	NA	protein kinase family protein; similar to protein kinase family protein [Arabidopsis thaliana] (TAIR:AT5G51770.1); similar to Os03g0251700 [Oryza sativa (japonica cultivar-group)] (GB:NP_001049573.1); similar to Protein kinase domain containing protein, expressed [Oryza sativa (japonica cultivar-group)] (GB:ABF94994.1); contains InterPro domain Protein kinase-like; (InterPro:IPR011009); contains …	7.29947	7.80298	7.44391	8.05191
251975_at	AT3G53230	NA	cell division cycle protein 48, putative / CDC48, putative; Identical to Putative cell division control protein 48 homolog D (AtCDC48d) (Transitional endoplasmic reticulum ATPase D) (CDC48D) [Arabidopsis Thaliana] (GB:Q9SCN8); similar to (Cell division control protein 48 homolog E), ATPase [Arabidopsis thaliana] (TAIR:AT5G03340.1); similar to CDC48 (CELL DIVISION CYCLE 48), ATPase [Arabidopsis th…	8.91384	9.46219	9.16341	9.81821

## Sheet: Cluster1Shoots
AffyID	ACCNUM	Symbol	Description	bhlh100/101 +Fe	bhlh100/101 -Fe	WT +Fe	WT -Fe
245692_at	AT5G04150	BHLH101	basic helix-loop-helix (bHLH) family protein; similar to ORG2 (OBP3-responsive gene 2), DNA binding / transcription factor [Arabidopsis thaliana] (TAIR:AT3G56970.1); similar to Helix-loop-helix DNA-binding [Medicago truncatula] (GB:ABE94188.1); contains InterPro domain Helix-loop-helix DNA-binding; (InterPro:IPR011598); contains InterPro domain Basic helix-loop-helix dimerisation region bHLH; (In…	3.7535	3.49353	7.02951	9.27666
266787_at	AT2G28990	NA	leucine-rich repeat protein kinase, putative; similar to leucine-rich repeat protein kinase, putative [Arabidopsis thaliana] (TAIR:AT1G51850.1); similar to leucine-rich repeat protein kinase, putative [Arabidopsis thaliana] (TAIR:AT2G28970.1); similar to leucine-rich repeat protein kinase, putative [Arabidopsis thaliana] (TAIR:AT1G51820.1); similar to Protein kinase [Medicago truncatula] (GB:ABE9…	3.78222	3.31552	3.49462	3.94992
251934_at	AT3G54070	NA	ankyrin repeat family protein; similar to unknown protein [Arabidopsis thaliana] (TAIR:AT5G35810.1); similar to Ankyrin [Medicago truncatula] (GB:ABE89653.1); contains InterPro domain Ankyrin; (InterPro:IPR002110)	4.65169	4.28394	4.50282	4.89453
266275_at	AT2G29370	NA	tropinone reductase, putative / tropine dehydrogenase, putative; similar to tropinone reductase, putative / tropine dehydrogenase, putative [Arabidopsis thaliana] (TAIR:AT2G29360.1); similar to Tropinone reductase, putative, expressed [Oryza sativa (japonica cultivar-group)] (GB:ABF95188.1); contains InterPro domain Short-chain dehydrogenase/reductase SDR; (InterPro:IPR002198); contains InterPro …	6.63298	6.22438	6.29825	6.8627
266357_at	AT2G32290	BAM6, BMY5	BMY5 (beta-amylase 5); beta-amylase; similar to ATBETA-AMY (BETA-AMYLASE), beta-amylase [Arabidopsis thaliana] (TAIR:AT4G15210.1); similar to beta-amylase [Glycine max] (GB:AAY40266.1); similar to Chain A, Crystal Structure Of Soybean Beta-Amylase Mutant Substituted At Surface Re (GB:1UKO); similar to beta-amylase [Castanea crenata] (GB:AAK30294.1); contains InterPro domain Glycoside hydrolase, f…	4.64023	4.45335	4.68964	5.08911
261068_at	AT1G07450	NA	tropinone reductase, putative / tropine dehydrogenase, putative; similar to tropinone reductase, putative / tropine dehydrogenase, putative [Arabidopsis thaliana] (TAIR:AT2G29330.1); similar to Tropinone reductase, putative, expressed [Oryza sativa (japonica cultivar-group)] (GB:ABF95188.1); contains InterPro domain Short-chain dehydrogenase/reductase SDR; (InterPro:IPR002198); contains InterPro …	6.67618	6.48097	6.3027	6.91163
259821_at	AT1G66220	NA	subtilase family protein; similar to subtilase family protein [Arabidopsis thaliana] (TAIR:AT1G66210.1); similar to subtilase family protein [Arabidopsis thaliana] (TAIR:AT4G21650.1); similar to subtilase family protein [Arabidopsis thaliana] (TAIR:AT4G10540.1); similar to Protease-associated PA; Proteinase inhibitor I9, subtilisin propeptide [Medicago truncatula] (GB:ABE90461.1); contains InterP…	4.37241	4.41286	4.45709	5.01375
246411_at	AT1G57770	NA	amine oxidase family; similar to CRTISO (carotenoid isomerase), carotenoid isomerase [Arabidopsis thaliana] (TAIR:AT1G06820.1); similar to Amine oxidase [Anabaena variabilis ATCC 29413] (GB:YP_321390.1); similar to Os03g0841900 [Oryza sativa (japonica cultivar-group)] (GB:NP_001051855.1); contains InterPro domain FAD dependent oxidoreductase; (InterPro:IPR006076); contains InterPro domain Phytoen…	9.25061	9.28302	9.06645	9.67937
245007_at	ATCG00350	PSAA	Encodes psaA protein comprising the reaction center for photosystem I along with psaB protein; hydrophobic protein encoded by the chloroplast genome.	7.41708	7.65961	7.37179	8.04498
245026_at	ATCG00140	ATPH	ATPase III subunit	10.6367	10.6794	10.5261	11.1328
255016_at	AT4G10120	ATSPS4F	Encodes a protein with putative sucrose-phosphate synthase activity.	9.47826	9.70384	9.38455	10.0359
