# Supplementary material for: Arabidopsis bHLH100 and bHLH101 Control Iron Homeostasis via a FIT-Independent Pathway
Source: PLoS One. 2012 Sep 11;7(9):e44843. doi: 10.1371/journal.pone.0044843 (PMC3439455; doi:10.1371/journal.pone.0044843)
Supplement: Table S4 — Primers used in this study. A list of primers used for cloning, genotyping and quantitative RT-PCR in this study. (XLSX) [file pone.0044843.s009.xlsx]

## Sheet: Sheet1
primer name	Sequence
org1 R qpcr	ggtaaaagctccaaccaacagtttggcttt
org1 F qpcr	gaccttctgaaagaataaggttgcttggat
kelch F qpcr	gaagcttgtagaggaagaggcggt
kelch R qpcr	ccatatgccccagatcgctcgggt
myb72 stop R	tcatagacatacttctccgac
myb72 F	tcaacccaagaaatgactcgag
bhlh38F	AATCAATACGAAAGCTATTACGGT
bhlh38R	TAAGCTCTTTGAAACCGTTTC
IRT1 RTR	catatttgtatactcagcctggagg
IRT1 RTF	ccgagtcattgccatggtcttggaac
clathrinF	AGCATACACTGCGTGCAAAG
clathrinR	TCGCCTGTGTCACATATCTC
bhlh100 over intron R	ccgaaacacttaacttcttcgtttgattggt
bhlh 100 qpcrF start	atgtgtgcacttgtccctcca
bhlh101 over intron F	ctttctgatcaaaagaggaagctgag
bhlh101 R	gaaacagatgtccatttcgacgt
LB2	tagtgggccatcgccctgatagacggtt
bHLH100 Xho R	CCGCTCGAGtgtaaacgagtgtccacatttc
bHLH101 Bam F	GCGGATCCATGGAGTATCCATGGCTGCAGt
bHLH100 Bam F	GGGGATCCATGTGTGCACTTGTCCCTCC
bHLH100 Xba R	GGTCTAGATGTAAACGAGTGTCCACATTTCTC
bHLH101 Bam F	GGGGATCCATGGAGTATCCATGGCTGCAG
bHLH101 Sal R	GCCGTCGACTGATTGGCGTAATCCCAAGAGC
GR F	CCGTCGACGATCCTGAAGCTCGAAAAACAAAG
GR R	CCGTCGACGAACTAGCTCAGTCATTTTTGATG
Frd3 qpcr F	gttatcttcaaagatttaagacatgtattc
Frd3 qpcr R	ctctgccacaaatgaagttgt
brutusRrt	TCAAGAGCTGAAAATATCACCTCGTCTTCG
brutusstartF	gttgcctgtggcgaattcgt
MTP3Rrtstop	tcattgacgttcgatctgaatagt
MTP3Frt	gcttgaaaagggagtgtgtg
ZIF1 Frt	tggtcacccgatatgctggggcactgatga
ZIF1 Rrt	gcctctcactccaagaaaataagatgccag
OPT3 Frt	gtggcattgttcaacggcagggacatatgg
OPT3 Rrt	attatatcatatcctggttgctgatttgta
